# Supplementary material for: Clinical biomarker profiles reveals gender differences and mortality factors in sepsis
Source: Front Immunol. 2024 May 21;15:1413729. doi: 10.3389/fimmu.2024.1413729 (PMC11148215; doi:10.3389/fimmu.2024.1413729)
Supplement: Supplementary file 1 [file Table_1.xlsx]

## Sheet: Sheet1
id	Group1	Sex	Age	Red blood cell count	Mean Corpuscular Volume	Red Cell Distribution Width	Hematocrit	Hemoglobin	Mean corpsular hemoglobin	Mean corpuscular hemoglobin concentration	Nucleated red blood cell	Platelet	Mean platelet volume	Platelet volume distribution width	Plateletocrit	Platelet -larger cell ratio	White blood cell	Monocyte cell count	Basophil count	Eosinophil cell count	Neutrophil cell count	Lymphocyte cell count	Prothrombin time	Thrombin time	Activated partial thromboplastin time	Fibrinogen	D-dimer	Antithrombin	Alkaline phosphatase	Alanine aminotransferase	Aspartate aminotransferase	Gamma glutamyltransferase	Gamma glutamyl transpeptidase	L- fucosidase	Albumin	Total bilirubin	Direct bilirubin	Total bile acid	Total protein	Prealbumin	Serum creatinine	Serum cystatin C	Uric acid	Urea nitrogen	Urea	2-microglobulin	Hydroxybutyrate dehydrogenase	Myoglobin	Troponin I
N34	N	male	38	NA	NA	NA	NA	NA	NA	NA	NA	NA	NA	NA	NA		NA	NA	NA	NA	NA	NA	NA	NA	NA	NA	NA	NA	NA	24.8	25.2	NA	32.7	NA	46.5	13.3	1.7	3.5	78.2	NA	93.4	NA	482.6	4.2	NA	NA	NA	NA	NA
N85	N	male	24	4.66	64.1	18.5	0.299	84	18	280	0	465	8.3	16.4	0.387		NA	0.4	0.1	0.1	2.8	1.5	NA	NA	NA	NA	NA	NA	NA	NA	NA	NA	NA	NA	NA	NA	NA	NA	NA	NA	NA	NA	NA	NA	NA	NA	NA	NA	NA
N95	N	male	53	4.81	91.5	13.6	0.44	146	30.9	343	0	208	9.1	17.5	0.189		NA	0.3	0	0.2	2.4	2.3	NA	NA	NA	NA	NA	NA	NA	56.9	NA	NA	102.9	NA	47.9	15.2	2.6	22.4	78.1	NA	89.8	NA	483.9	6.9	NA	NA	NA	NA	NA
N261	N	male	25	5.29	91.3	12.2	0.483	165	31.2	342	NA	305	9.6	10.9	0.29	21.7	NA	0.7	0.06	0.19	7	2.8	NA	NA	NA	NA	NA	NA	NA	NA	NA	NA	NA	NA	NA	NA	NA	NA	NA	NA	NA	NA	NA	NA	NA	NA	NA	NA	NA
N290	N	male	62	4.44	96.2	13.8	0.427	137	30.9	321	NA	263	7.9	7.8	0.21	10.2	NA	0.4	0.02	0.03	1.8	2.1	NA	NA	NA	NA	NA	NA	NA	NA	NA	NA	NA	NA	NA	NA	NA	NA	NA	NA	NA	NA	NA	NA	NA	NA	NA	NA	NA
N309	N	male	55	4.09	99.3	12.2	0.406	135	32.9	332	0.01	227	9	17.7	0.204		NA	0.4	0	0.4	2.5	2.4	NA	NA	NA	NA	NA	NA	NA	7.1	NA	NA	NA	NA	41.6	NA	NA	NA	67.9	NA	81.7	NA	NA	3.7	NA	NA	NA	NA	NA
N439	N	male	30	4.81	89	13.1	0.43	147	30.7	345	0.01	178	8.1	16.6	0.144		NA	0.8	0.1	0.3	3.7	2.3	NA	NA	NA	NA	NA	NA	NA	NA	NA	NA	NA	NA	NA	NA	NA	NA	NA	NA	NA	NA	NA	NA	NA	NA	NA	NA	NA
N535	N	female	49	4.88	90.5	12.7	0.44	149	30.4	336	0	166	8.4	16.8	0.14		NA	0.4	0	0.2	3.6	1.8	NA	NA	NA	NA	NA	NA	NA	13.7	NA	NA	NA	33.4	43.9	NA	NA	16.3	80.7	NA	67.8	0.87	316.2	5	NA	NA	NA	NA	NA
N651	N	male	12	4.61	86.9	13.1	0.4	135	29.3	337	0	351	9.3	16.1	0.326	20.8	NA	0.4	0.03	0.1	4.2	2.9	NA	NA	NA	NA	NA	NA	283	NA	21	NA	NA	NA	NA	NA	NA	NA	NA	NA	NA	NA	495	NA	NA	NA	144	NA	NA
N655	N	female	39	4.77	82.7	15.9	0.394	125	26.3	318	0.01	164	10.6	18	0.173		NA	0.4	0	0.1	4.1	1.7	NA	NA	NA	NA	NA	NA	NA	32.4	NA	NA	19.6	34.2	46.3	16	3.2	7.7	85.3	NA	88.7	NA	403.6	5	NA	NA	NA	NA	NA
N673	N	female	63	5.68	67.1	16.9	0.381	123	21.7	323	NA	367	10.2	11.5	0.37	27.1	NA	0.4	0.04	0.07	4.8	2.2	NA	NA	NA	NA	NA	NA	NA	NA	NA	NA	NA	NA	NA	NA	NA	NA	NA	NA	NA	NA	NA	NA	NA	NA	NA	NA	NA
N722	N	male	25	5.11	87.1	13.4	0.45	147	28.7	329	0	322	7.8	16.4	0.251		NA	0.5	0.1	0.2	4.1	2	NA	NA	NA	NA	NA	NA	NA	NA	NA	NA	NA	NA	NA	NA	NA	NA	NA	NA	NA	NA	NA	NA	NA	NA	NA	NA	NA
N726	N	female	25	NA	90	13.4	0.43	139	29.2	324	0.01	292	6.9	16.5	0.202		NA	0.4	0	0	2.4	2.3	NA	NA	NA	NA	NA	NA	NA	NA	NA	NA	NA	NA	NA	NA	NA	NA	NA	NA	NA	NA	NA	NA	NA	NA	NA	NA	NA
N774	N	female	63	4.28	91.4	13.3	0.391	128	29.8	326	0	226	9	17.3	0.204		NA	0.3	0	0.1	3.9	2.1	NA	NA	NA	NA	NA	NA	NA	10	NA	NA	14.4	23.7	40.2	12.7	2.2	5.3	75.7	NA	77	NA	369.2	4.8	NA	NA	NA	NA	NA
N867	N	male	77	4.8	94	14.3	0.451	153	31.8	339	0	261	8.6	16.1	0.223	16.4	NA	0.3	0.02	0.15	3.8	1.7	NA	NA	NA	NA	NA	NA	NA	NA	NA	NA	NA	NA	NA	NA	NA	NA	NA	NA	63.4	NA	272.8	6.2	NA	NA	NA	NA	NA
N880	N	male	66	3.91	98	13.9	0.38	127	32.5	332	0.01	243	7.3	16.1	0.177		NA	0.6	0	0	2.7	1.3	NA	NA	NA	NA	1212	NA	NA	31	21.9	NA	115.3	37.7	39.6	15.8	3.4	4.6	82.3	NA	82.3	NA	NA	8.7	NA	NA	140	NA	NA
N921	N	male	17	NA	84.5	13.6	0.464	152	27.6	327	0.01	331	8	16.4	0.266		NA	0.9	0	0	12.8	1.2	NA	NA	NA	NA	NA	NA	NA	NA	NA	NA	NA	NA	NA	NA	NA	NA	NA	NA	NA	NA	NA	NA	NA	NA	NA	NA	NA
N958	N	female	57	5	92.2	13.3	0.461	150	30	325	NA	215	9.8	11.1	0.21	23.4	NA	0.4	0.01	0.08	3.8	1.9	NA	NA	NA	NA	NA	NA	NA	NA	NA	NA	NA	NA	NA	NA	NA	NA	NA	NA	NA	NA	NA	NA	NA	NA	NA	NA	NA
N963	N	male	24	5.12	91.7	12.1	0.47	156	30.4	332	0.01	377	7.1	16.2	0.268		NA	0.5	0.1	0.1	4.4	2.6	NA	NA	NA	NA	NA	NA	NA	NA	NA	NA	NA	NA	NA	NA	NA	NA	NA	NA	NA	NA	NA	NA	NA	NA	NA	NA	NA
N975	N	male	4	4.64	82.5	13.1	0.383	126	27.2	329	NA	239	10	10.9	0.24	24.3	NA	0.8	0.04	0.17	7	2.5	NA	NA	NA	NA	NA	NA	NA	NA	NA	NA	NA	NA	NA	NA	NA	NA	NA	NA	NA	NA	NA	NA	NA	NA	NA	NA	NA
N1032	N	female	57	4.34	91	12.9	0.395	131	30.1	331	0	199	8.9	16.5	0.176		NA	0.3	0	0.1	2.3	2.2	NA	NA	NA	NA	NA	NA	NA	13.7	22.8	NA	13.4	NA	43	14.3	2.5	6.6	73.7	NA	61.8	NA	254.7	7	NA	NA	NA	NA	NA
N1092	N	female	35	4.56	70.2	17.9	0.32	89	20	296	0.01	368	9.6	16	0.35	22.9	NA	0.7	0.03	0.2	3.6	3.4	NA	NA	NA	NA	NA	NA	NA	NA	NA	NA	NA	NA	NA	NA	NA	NA	NA	NA	NA	NA	NA	NA	NA	NA	NA	NA	NA
N1101	N	male	33	5.64	88.3	13	0.498	162	28.7	325	0.01	192	9	16.9	0.172		NA	0.4	0	0.1	4.9	1.7	NA	NA	NA	NA	NA	NA	NA	NA	20.9	NA	NA	NA	NA	NA	NA	NA	NA	NA	NA	NA	NA	NA	NA	NA	NA	12.9	3.5
N1204	N	male	41	4.1	94.5	12.7	0.388	128	31.3	331	0	212	8.8	16.4	0.187		NA	0.6	0	0.4	3.5	2.4	NA	NA	NA	NA	NA	NA	NA	21.6	24.8	NA	77	NA	45.5	15.7	2.7	4.3	73.9	NA	98.9	NA	500.3	5.4	NA	NA	NA	NA	NA
N1206	N	female	28	4.56	89	12.8	0.406	132	28.9	325	NA	350	9.8	11	0.34	23.1	NA	0.4	0.02	0.45	4.5	3.3	NA	NA	NA	NA	NA	NA	NA	NA	NA	NA	NA	NA	NA	NA	NA	NA	NA	NA	NA	NA	NA	NA	NA	NA	NA	NA	NA
N1226	N	female	63	NA	NA	NA	NA	NA	NA	NA	NA	NA	NA	NA	NA		NA	NA	NA	NA	NA	NA	NA	NA	NA	NA	NA	NA	NA	19.7	22.3	NA	34.1	NA	44.4	12.8	2.1	6.3	82.5	NA	76.9	NA	314.5	4.5	NA	NA	NA	NA	NA
N1273	N	male	49	NA	NA	NA	NA	NA	NA	NA	NA	NA	NA	NA	NA		NA	NA	NA	NA	NA	NA	NA	NA	NA	NA	NA	NA	NA	47.8	28.5	NA	97	21.2	45.6	13.7	2.3	3	77	NA	109.6	NA	444.7	6.2	NA	NA	NA	NA	NA
N1370	N	male	75	3.49	99.1	17	0.346	114	32.7	329	NA	106	10.3	10.4	0.11	25.5	NA	0.1	0.01	0.08	3.9	1.1	NA	NA	NA	NA	NA	NA	NA	NA	NA	NA	NA	NA	NA	NA	NA	NA	NA	NA	NA	NA	NA	NA	NA	NA	NA	NA	NA
N1487	N	female	74	4.95	86.1	13.2	0.426	141	28.5	331	NA	213	10.7	12.8	0.23	30.4	NA	0.5	0.02	0.07	7.8	1.3	NA	NA	NA	NA	NA	NA	NA	NA	NA	NA	NA	NA	NA	NA	NA	NA	NA	NA	NA	NA	NA	NA	NA	NA	NA	NA	NA
N1600	N	female	25	NA	NA	NA	NA	NA	NA	NA	NA	NA	NA	NA	NA		NA	NA	NA	NA	NA	NA	NA	NA	NA	NA	NA	NA	NA	7.6	NA	NA	14.9	26.1	42.7	35.9	6.8	8.7	74.7	NA	75.8	0.87	280.2	4.2	NA	NA	NA	NA	NA
N1633	N	female	8	4.74	73.4	13.4	0.348	113	24.1	330	NA	405	8.8	9.1	0.35	14.8	NA	0.5	0.05	0.34	1.6	7	NA	NA	NA	NA	NA	NA	NA	NA	NA	NA	NA	NA	NA	NA	NA	NA	NA	NA	NA	NA	NA	NA	NA	NA	NA	NA	NA
N1643	N	female	49	5.31	63.7	15.2	0.339	103	19.4	304	0	299	9.5	17	0.284		NA	0.5	0.1	0.2	4.6	2.2	13.9	16.8	42.6	2.51	NA	NA	NA	NA	NA	NA	NA	NA	NA	NA	NA	NA	NA	NA	NA	NA	NA	NA	NA	NA	NA	NA	NA
N1657	N	female	10	NA	86.1	12.9	0.438	138	27.1	315	NA	364	9.8	11.2	0.36	23	NA	0.3	0.03	0.78	3.8	2.8	NA	NA	NA	NA	NA	NA	NA	NA	NA	NA	NA	NA	NA	NA	NA	NA	NA	NA	NA	NA	NA	NA	NA	NA	NA	NA	NA
N1679	N	male	64	4.56	93	14.1	0.424	139	30.5	328	NA	236	11.1	13.5	0.26	33.6	NA	0.7	0.03	0.35	4.8	4.2	NA	NA	NA	NA	NA	NA	NA	NA	NA	NA	NA	NA	NA	NA	NA	NA	NA	NA	NA	NA	NA	NA	NA	NA	NA	NA	NA
N1711	N	male	27	5.79	86.9	13.5	0.503	166	28.7	330	NA	188	11.2	12.8	0.21	32.8	NA	0.3	0.01	0.05	2.7	1.8	NA	NA	NA	NA	NA	NA	NA	NA	NA	NA	NA	NA	NA	NA	NA	NA	NA	NA	NA	NA	NA	NA	NA	NA	NA	NA	NA
N1717	N	male	1	4.82	80.3	13.5	0.387	129	26.8	333	NA	293	9.5	10.3	0.28	20	NA	0.5	0.02	0.18	1.8	3.7	NA	NA	NA	NA	NA	NA	NA	NA	NA	NA	NA	NA	NA	NA	NA	NA	NA	NA	NA	NA	NA	NA	NA	NA	NA	NA	NA
N1718	N	male	1	4.91	77	13.5	0.378	127	25.9	336	NA	195	10	11.5	0.2	25.7	NA	0.6	0.01	0.44	2	4.9	NA	NA	NA	NA	NA	NA	NA	NA	NA	NA	NA	NA	NA	NA	NA	NA	NA	NA	NA	NA	NA	NA	NA	NA	NA	NA	NA
N1749	N	male	71	4.05	94.5	12.9	0.38	124	30.5	323	0.01	156	7.3	16.6	0.114		NA	0.4	0	0	2.3	2.2	NA	NA	NA	NA	NA	NA	NA	11.7	20.1	NA	14.9	NA	46.4	10.8	1.8	6.3	72.9	NA	61.6	NA	177	4	NA	NA	NA	NA	NA
N1781	N	male	67	4.51	90.2	13.3	0.407	132	29.3	324	NA	416	9.5	10.2	0.4	20.5	NA	0.3	0.03	0.09	7.8	1.6	NA	NA	NA	NA	NA	NA	NA	NA	NA	NA	NA	NA	NA	NA	NA	NA	NA	NA	NA	NA	NA	NA	NA	NA	NA	NA	NA
N1843	N	male	68	NA	92.1	12.9	0.433	142	30.2	328	0	292	7.9	17.1	0.23		NA	0.3	0.1	0.1	2.1	2.3	NA	NA	NA	NA	NA	NA	NA	23.7	NA	NA	16.2	26	46.2	18.6	3.3	3.7	78	NA	88.1	NA	NA	5	NA	NA	NA	NA	NA
N1894	N	male	49	5.83	89.9	14.5	0.524	169	29	323	NA	126	12.1	13.1	0.15	38	NA	0.4	0.02	0.22	4.9	3.2	NA	NA	NA	NA	NA	NA	NA	NA	NA	NA	NA	NA	NA	NA	NA	NA	NA	NA	NA	NA	NA	NA	NA	NA	NA	NA	NA
N1946	N	male	28	5.17	91.9	13	0.475	155	29.9	325	0	260	7.5	16	0.194		NA	0.5	0	0.1	4.3	1.6	NA	NA	NA	NA	NA	NA	NA	NA	NA	NA	NA	NA	NA	NA	NA	NA	NA	NA	NA	NA	NA	NA	NA	NA	NA	NA	NA
N1986	N	male	30	5.1	87.8	12.8	0.45	147	28.9	329	0.01	288	8.4	16.6	0.241		NA	0.6	0.1	0.1	4	3.1	NA	NA	NA	NA	NA	NA	NA	64.4	NA	NA	58.5	33.6	46.2	14.4	1.8	3.9	73.3	NA	83.1	NA	NA	4.8	NA	NA	NA	NA	NA
N2028	N	male	38	4.86	92.3	12.9	0.449	149	30.7	333	0	188	9.1	17.7	0.171		NA	0.4	0	0.1	2.2	1.7	12.5	18	32.1	2.59	NA	NA	NA	NA	NA	NA	NA	NA	NA	NA	NA	NA	NA	NA	NA	NA	NA	NA	NA	NA	NA	NA	NA
N2069	N	male	50	6.25	63.8	19.5	0.399	132	21.1	331	NA	206	NA	NA	NA	~~~~-	NA	0.4	0.03	0.15	3.3	2	NA	NA	NA	NA	NA	NA	NA	30.5	NA	NA	38.2	31.3	41.4	21.4	4.3	2.5	67.8	NA	82.8	0.63	410	5.1	NA	NA	97	20.8	3.9
N2087	N	male	66	5.12	90	13.8	0.461	151	29.6	329	0	324	11.7	16.2	0.377	37.8	NA	0.4	0.22	0.62	8.8	4.3	NA	NA	NA	NA	NA	NA	69.6	12.3	18.4	NA	20.7	NA	43.3	14.1	2.7	5.1	80.1	NA	99.1	NA	570.9	4.7	NA	NA	99.9	NA	NA
N2202	N	female	52	3.93	93.6	12.9	0.368	121	30.9	330	0	164	9.1	16.4	0.15		NA	0.3	0	0	3.7	1.4	NA	NA	NA	NA	NA	NA	NA	NA	NA	NA	NA	NA	NA	NA	NA	NA	NA	NA	NA	NA	NA	NA	NA	NA	NA	NA	NA
N2301	N	male	67	NA	95.3	12.5	0.462	155	32	336	0	220	11	16.1	0.242	31.2	NA	0.3	0.03	0.11	3.7	2.9	NA	NA	NA	NA	NA	NA	105.3	27.4	23.8	NA	36.9	NA	45.4	12.7	1.9	4.2	74	NA	75.9	NA	455.9	4.8	NA	NA	97.7	NA	NA
N2323	N	male	85	4.88	91	14	0.444	152	31.1	342	NA	192	9.7	11.9	0.19	23.9	NA	0.7	0.03	0.23	3.3	2	NA	NA	NA	NA	NA	NA	NA	NA	NA	NA	NA	NA	NA	NA	NA	NA	NA	NA	109.5	NA	NA	9.1	NA	NA	NA	NA	NA
N2471	N	female	70	4.69	87.4	14.9	0.41	136	29	332	NA	210	10.6	12.9	0.22	30.2	NA	0.6	0.04	0.12	4.6	1.9	NA	NA	NA	NA	NA	NA	NA	NA	NA	NA	NA	NA	NA	NA	NA	NA	NA	NA	NA	NA	NA	NA	NA	NA	NA	NA	NA
N2478	N	female	70	4.13	90.5	12.9	0.374	121	29.4	324	0	179	9.3	17.6	0.166		NA	0.5	0	0	3	1.8	NA	NA	NA	NA	NA	NA	NA	19.5	NA	NA	31.7	30.9	42.8	13.5	2.2	3.9	72.6	NA	71.9	0.9	344.8	5.2	NA	NA	NA	NA	NA
N2509	N	female	53	4.74	92.2	13.1	0.437	138	29.1	316	NA	192	11.1	14	0.21	33.8	NA	0.5	0.02	0.07	4.5	1.9	NA	NA	NA	NA	NA	NA	NA	NA	NA	NA	NA	NA	NA	NA	NA	NA	NA	NA	NA	NA	NA	NA	NA	NA	NA	NA	NA
N2538	N	female	39	4.38	86	13.2	0.38	122	28	325	0.01	228	8.9	17.1	0.204		NA	0.4	0	0.1	3.8	1.5	NA	NA	NA	NA	NA	NA	NA	22.7	18.7	NA	10.3	NA	41.6	7.6	1.6	2.9	70.6	NA	58.8	NA	270.2	3.7	NA	NA	NA	NA	NA
N2617	N	male	27	NA	87.3	13	0.435	143	28.7	329	0	231	8.5	16.6	0.195		NA	0.6	0	0.4	3	1.7	NA	NA	NA	NA	NA	NA	NA	21.2	22.4	NA	21.8	NA	45.2	14	2.5	3.2	77.1	NA	86.2	NA	565.2	3.9	NA	NA	NA	NA	NA
N2666	N	female	28	4.41	88.8	12.9	0.39	133	30.3	341	0	335	7.4	15.9	0.248		NA	0.5	0	0.1	4	1.9	NA	NA	NA	NA	NA	NA	NA	NA	NA	NA	NA	NA	NA	NA	NA	NA	NA	NA	NA	NA	NA	NA	NA	NA	NA	NA	NA
N2708	N	female	64	4.93	90.9	12.2	0.448	150	30.4	334	0	222	10.6	15.6	0.236	30	NA	0.3	0.03	0.07	4.7	2.8	NA	NA	NA	NA	NA	NA	86	21	28	NA	11	19	42.4	7.5	2.1	11.73	75.1	NA	69.4	NA	254	4.6	NA	NA	170	NA	NA
N2730	N	male	3	4.99	79	14.1	0.394	127	25.5	322	NA	313	9.3	9.8	0.29	20.5	NA	0.5	0.02	0.21	2.4	4.1	NA	NA	NA	NA	NA	NA	NA	NA	NA	NA	NA	NA	NA	NA	NA	NA	NA	NA	NA	NA	NA	NA	NA	NA	NA	NA	NA
N2733	N	male	16	5.26	89.9	13.7	0.47	159	30.2	336	0.01	285	7.9	16.4	0.225		NA	0.4	0	0.1	4.8	2	NA	NA	NA	NA	NA	NA	NA	12.1	23	NA	22.1	NA	50.9	14.9	2.5	3.2	81.3	NA	92.4	NA	423.1	3.8	NA	NA	NA	NA	NA
N2797	N	female	53	3.83	92.7	13.8	0.355	114	29.8	321	NA	242	8.7	9	0.21	14.6	NA	0.5	0.02	0.11	4.5	1.9	NA	NA	NA	NA	NA	NA	NA	NA	NA	NA	NA	NA	NA	NA	NA	NA	NA	NA	NA	NA	NA	NA	NA	NA	NA	NA	NA
N2820	N	female	51	5.24	82.6	12.8	0.433	150	28.6	346	NA	192	11.1	11.9	0.21	32.4	NA	0.4	0.02	0.18	4	2.8	NA	NA	NA	NA	NA	NA	NA	NA	NA	NA	NA	NA	NA	NA	NA	NA	NA	NA	NA	NA	NA	NA	NA	NA	NA	NA	NA
N2902	N	male	57	4.58	92.5	15	0.45	150	30.3	335	0	351	7.5	16.2	0.263		NA	0.6	0.1	0.2	4.3	3	NA	NA	NA	NA	NA	NA	NA	25	NA	NA	60.9	40.4	42.8	11.5	1.6	5	72	NA	119.3	NA	659.3	6.2	NA	NA	NA	NA	NA
N2957	N	female	67	4.37	86.1	13.3	0.38	124	28.5	331	0.01	281	8.3	16.7	0.234		NA	0.6	0.1	0.4	4.5	2.6	NA	NA	NA	NA	NA	NA	NA	NA	NA	NA	NA	NA	NA	NA	NA	NA	NA	NA	NA	NA	NA	NA	NA	NA	NA	NA	NA
N3080	N	male	68	NA	NA	NA	NA	NA	NA	NA	NA	NA	NA	NA	NA		NA	NA	NA	NA	NA	NA	NA	NA	NA	NA	NA	NA	NA	10.9	NA	NA	13.8	24.8	42.9	17.3	3.1	4.8	78.4	NA	106.6	NA	370.8	6.8	NA	NA	NA	NA	NA
N3196	N	male	53	4.47	104.2	13.8	0.47	154	34.5	331	0	200	9.4	17	0.187		NA	0.7	0	0.1	3.8	1.3	NA	NA	NA	NA	NA	NA	NA	18.7	27.2	NA	97.9	47.4	44.9	18.2	3.9	16.2	72	NA	79	NA	325.1	3.7	NA	NA	134	NA	NA
N3224	N	male	55	5.06	93.8	13.3	0.48	157	31	331	0	248	7.1	15.8	0.176		NA	0.5	0	0.1	2.7	1.8	NA	NA	NA	NA	NA	NA	NA	NA	NA	NA	NA	NA	NA	NA	NA	NA	NA	NA	NA	NA	NA	NA	NA	NA	NA	NA	NA
N3278	N	male	58	5.77	88.9	14.2	0.513	173	30	337	NA	194	10.5	12.2	0.2	28.1	NA	0.4	0.04	0.16	4.8	2.3	NA	NA	NA	NA	NA	NA	NA	NA	NA	NA	NA	NA	NA	NA	NA	NA	NA	NA	NA	NA	NA	NA	NA	NA	NA	NA	NA
N3287	N	male	61	4.71	92.2	13.3	0.43	143	30.3	329	0.01	203	7.3	16.7	0.147		NA	0.3	0	0	2.7	1.4	NA	NA	NA	NA	NA	NA	NA	23	NA	NA	NA	29.3	47.1	NA	NA	4.1	77.7	NA	92.7	NA	274.7	7.6	NA	NA	NA	NA	NA
N3324	N	male	55	4.69	92.8	13.3	0.435	144	30.7	331	NA	155	10.2	11.5	0.16	25.8	NA	0.5	0.02	0.19	4.4	2.1	NA	NA	NA	NA	NA	NA	NA	NA	NA	NA	NA	NA	NA	NA	NA	NA	NA	NA	NA	NA	NA	NA	NA	NA	NA	NA	NA
N3443	N	male	58	NA	84.6	12.7	0.436	143	27.8	328	0.01	306	7.8	16.1	0.237		NA	0.5	0.1	0.1	2.8	2.1	11.6	17.7	38	3.4	164	NA	NA	7	NA	NA	46.1	NA	40.7	8.1	1.5	18.8	72.9	NA	NA	0.81	325.1	NA	NA	NA	NA	24.5	2.1
N3450	N	male	13	4.72	88.3	12.7	0.417	138	29.3	332	0	341	7.5	16.4	0.256		NA	0.5	0	0.2	4.6	2	NA	NA	NA	NA	NA	NA	NA	10.4	NA	NA	17	36.3	46.6	NA	NA	10	72.6	NA	NA	NA	NA	NA	NA	NA	NA	NA	NA
N3515	N	female	71	4.64	91	13.2	0.42	139	30.1	330	0	198	8	16.3	0.159		NA	0.9	0	0.1	5.7	2.2	NA	NA	NA	NA	NA	NA	NA	23.2	19.7	NA	20.7	NA	40.8	12.8	2.3	9.7	70.9	NA	70.4	NA	333.8	6.5	NA	NA	NA	NA	NA
N3526	N	male	5	4.64	80.2	13	0.372	119	25.6	320	NA	295	9.9	10.9	0.29	23.7	NA	0.6	0.05	0.29	2.8	7.5	NA	NA	NA	NA	NA	NA	NA	NA	NA	NA	NA	NA	NA	NA	NA	NA	NA	NA	NA	NA	NA	NA	NA	NA	NA	NA	NA
N4104	N	female	68	NA	NA	NA	NA	NA	NA	NA	NA	NA	NA	NA	NA		NA	NA	NA	NA	NA	NA	NA	NA	NA	NA	NA	NA	NA	25	22.5	NA	22.6	NA	39.2	28.3	3	4.6	65.2	NA	78.1	NA	295.9	5.9	NA	NA	NA	NA	NA
N4117	N	male	59	4.78	90.8	13.3	0.434	142	29.7	327	NA	237	10	11	0.24	24.6	NA	0.6	0.02	0.29	4.3	2.1	NA	NA	NA	NA	NA	NA	NA	NA	NA	NA	NA	NA	NA	NA	NA	NA	NA	NA	NA	NA	NA	NA	NA	NA	NA	NA	NA
N4130	N	male	42	4.55	93.8	13.8	0.427	141	30.9	329	0.01	307	7.1	15.7	0.217		NA	1	0.1	0.2	7.6	3.3	NA	NA	NA	NA	NA	NA	NA	NA	NA	NA	NA	NA	NA	NA	NA	NA	NA	NA	NA	NA	NA	NA	NA	NA	NA	NA	NA
N4204	N	male	55	4.71	89.8	12.9	0.423	141	29.9	333	0	352	7.3	16	0.256		NA	0.4	0.1	0.2	6.2	3.1	13.7	17.4	31.3	4.11	375	NA	64.4	11.3	20.6	NA	20.9	22.4	43.2	10.4	1.5	4.1	73.7	NA	103.6	NA	470.9	6.1	NA	NA	NA	NA	NA
N4325	N	male	61	4.98	92.8	12.9	0.46	156	31.3	337	0	183	8.2	17	0.15		NA	0.4	0	0.1	2.4	1.8	12.8	16.6	35.6	3	NA	NA	NA	NA	NA	NA	NA	NA	NA	NA	NA	NA	NA	NA	NA	NA	NA	NA	NA	NA	NA	NA	NA
N4540	N	female	56	4.21	73.9	15.5	0.311	98	23.3	315	NA	237	10.6	11.8	0.25	29.1	NA	0.2	0.02	0.05	3.4	2.6	NA	NA	NA	NA	NA	NA	NA	NA	NA	NA	NA	NA	NA	NA	NA	NA	NA	NA	NA	NA	NA	NA	NA	NA	NA	NA	NA
N4559	N	male	40	4.68	86.1	13.2	0.4	134	28.6	332	0	247	7.8	16.7	0.192		NA	0.4	0.1	0.2	4.1	2.1	NA	NA	NA	NA	NA	NA	NA	NA	NA	NA	NA	NA	NA	NA	NA	NA	NA	NA	NA	NA	NA	NA	NA	NA	NA	NA	NA
N4615	N	female	1	3.28	91.8	15.3	0.301	102	31.1	339	NA	490	10.9	12.7	0.53	31.2	NA	0.7	0.1	0.4	1.9	7.8	NA	NA	NA	NA	NA	NA	NA	NA	NA	NA	NA	NA	NA	NA	NA	NA	NA	NA	NA	NA	NA	NA	NA	NA	NA	NA	NA
N4647	N	male	64	4.92	92.9	13.7	0.457	144	29.3	315	NA	239	9.8	11	0.23	23.8	NA	0.8	0.03	0.2	3.5	1.7	NA	NA	NA	NA	NA	NA	NA	NA	NA	NA	NA	NA	NA	NA	NA	NA	NA	NA	NA	NA	NA	NA	NA	NA	NA	NA	NA
N4667	N	male	43	4.9	96.3	12.9	0.472	149	30.4	316	NA	243	10.8	13	0.26	31.1	NA	0.6	0.04	0.2	3.8	2.3	NA	NA	NA	NA	NA	NA	NA	NA	NA	NA	NA	NA	NA	NA	NA	NA	NA	NA	NA	NA	NA	NA	NA	NA	NA	NA	NA
N4700	N	male	50	4.51	89.4	12.9	0.403	140	31.1	348	0	291	9.4	17.7	0.274		NA	0.6	0.1	0.2	4.7	1.9	NA	NA	NA	NA	NA	NA	NA	NA	NA	NA	NA	NA	NA	NA	NA	NA	NA	NA	NA	NA	NA	NA	NA	NA	NA	NA	NA
N4757	N	male	33	5.31	88.5	13.8	0.47	161	30.3	343	NA	243	11.5	13.5	0.28	36.2	NA	1.4	0.03	0.02	10.8	1.4	NA	NA	NA	NA	NA	NA	NA	NA	NA	NA	NA	NA	NA	NA	NA	NA	NA	NA	NA	NA	NA	NA	NA	NA	NA	NA	NA
N4766	N	female	18	4.17	84.2	15.6	0.35	118	28.4	337	0	265	8	16.6	0.212		NA	0.5	0	0	3.4	1.7	NA	NA	NA	NA	NA	NA	NA	NA	NA	NA	NA	NA	NA	NA	NA	NA	NA	NA	NA	NA	NA	NA	NA	NA	NA	NA	NA
N4797	N	female	43	3.99	88.7	13.6	0.35	114	28.6	322	NA	97	13.8	18.4	0.133		NA	0.3	0.1	0.1	4.3	1.1	NA	NA	NA	NA	NA	NA	NA	NA	NA	NA	NA	NA	NA	NA	NA	NA	NA	NA	NA	NA	NA	NA	NA	NA	NA	NA	NA
N4805	N	male	41	5.48	86.3	13.1	0.473	162	29.5	342	0.01	177	10.9	18.4	0.192		NA	0.4	0.1	0.1	5.8	2.7	NA	NA	NA	NA	NA	NA	NA	30.1	24.1	NA	36.5	NA	48.8	13.3	2.7	6	79.1	NA	87.7	NA	465.2	6	NA	NA	NA	NA	NA
N5072	N	male	43	6.48	80.2	16.7	0.52	170	26.2	327	NA	203	12.2	16.7	0.25	41.9	NA	1.1	0.05	0.13	9	2.5	NA	NA	NA	NA	NA	NA	NA	NA	NA	NA	NA	NA	NA	NA	NA	NA	NA	NA	NA	NA	NA	NA	NA	NA	NA	NA	NA
N5135	N	female	7	4.4	88.2	12.9	0.388	126	28.7	325	0.01	296	7.7	16	0.228		NA	0.5	0.1	0.6	2.7	3.8	NA	NA	NA	NA	NA	NA	NA	23.2	37.1	NA	16.5	23	43.1	7.6	1.3	4.1	71.5	NA	45.6	NA	NA	4	NA	NA	NA	NA	NA
N5185	N	female	10	4.21	96	13.1	0.4	133	31.6	329	0	244	6.6	15.8	0.162		NA	0.2	0	0	2.3	1.5	NA	NA	NA	NA	NA	NA	NA	NA	NA	NA	NA	NA	NA	NA	NA	NA	NA	NA	NA	NA	NA	NA	NA	NA	NA	NA	NA
N5188	N	female	66	4.2	97.2	13.3	0.408	133	31.6	325	0	261	7.2	15.7	0.189		NA	0.4	0.1	0.1	3.9	1.9	NA	NA	NA	NA	NA	NA	NA	NA	NA	NA	NA	NA	NA	NA	NA	NA	NA	NA	NA	NA	NA	NA	NA	NA	NA	NA	NA
N5189	N	male	6	4.26	88.4	12.7	0.38	125	29.5	333	0	347	7.9	16.3	0.275		NA	0.5	0.1	0.8	4.3	2.5	NA	NA	NA	NA	NA	NA	NA	15.8	NA	NA	9.3	32	41.9	NA	NA	7.2	71.6	NA	55.1	0.81	303.6	4.3	NA	NA	NA	NA	NA
N5207	N	male	57	3.05	111.3	16	0.34	115	37.8	340	0	186	6.4	16.6	0.119		NA	0.2	0	0	3.5	1.4	NA	NA	NA	NA	NA	NA	NA	12.9	48.8	NA	125.1	NA	36.5	27.9	6.9	33.6	66.1	NA	94.1	NA	546.7	4.4	NA	NA	NA	NA	NA
N5512	N	male	43	5.54	91.3	12.2	0.506	176	31.8	348	NA	182	10.7	12.4	0.2	30.4	NA	0.6	0.01	0.08	4.4	2.4	NA	NA	NA	NA	NA	NA	NA	NA	NA	NA	NA	NA	NA	NA	NA	NA	NA	NA	NA	NA	NA	NA	NA	NA	NA	NA	NA
N5531	N	male	12	NA	NA	NA	NA	NA	NA	NA	NA	NA	NA	NA	NA		NA	NA	NA	NA	NA	NA	NA	NA	NA	NA	NA	NA	NA	10.1	21.3	NA	15	42.5	42.8	10.9	2.1	9.2	70.6	NA	72.7	NA	395.1	7.1	NA	NA	NA	NA	NA
N5534	N	male	61	4.94	72.1	21.7	0.36	108	21.8	303	0.01	255	8.8	17	0.225		NA	0.6	0.1	0.8	2.9	2	NA	NA	NA	NA	NA	NA	NA	NA	NA	NA	NA	NA	NA	NA	NA	NA	NA	NA	NA	NA	NA	NA	NA	NA	NA	NA	NA
N5552	N	female	17	3.93	93.4	14.6	0.367	119	30.4	325	0	270	8.9	16.7	0.24		NA	0.5	0.1	0.2	3.7	2.2	NA	NA	NA	NA	NA	NA	NA	8.8	NA	NA	13.7	24	47.4	9	1.6	4.5	81.6	NA	69.3	NA	364.9	8	NA	NA	NA	NA	NA
N5601	N	male	3	4.35	69.7	13.6	0.334	109	23.4	336	NA	254	7.7	15.6	0.196	13.4	NA	0.3	0.01	0.26	2.6	2.7	NA	NA	NA	NA	NA	NA	NA	NA	NA	NA	NA	NA	NA	NA	NA	NA	NA	NA	NA	NA	NA	NA	NA	NA	NA	NA	NA
N5637	N	male	79	4.18	106.3	11.2	0.444	150	36	338	0	213	9.6	16.5	0.204	23.2	NA	0.6	0.02	0.1	4.9	2	NA	NA	NA	NA	NA	NA	NA	NA	NA	NA	NA	NA	NA	NA	NA	NA	NA	NA	70.7	NA	232.6	5.9	NA	NA	NA	NA	NA
N5657	N	female	50	4	92.4	12.2	0.37	123	30.8	333	0	251	9.6	16.3	0.242		NA	0.5	0	0.1	2.5	1.4	NA	NA	NA	NA	NA	NA	NA	13.5	NA	NA	NA	48	39	NA	NA	3.1	75.1	NA	57.2	NA	272	5.1	NA	NA	NA	NA	NA
N5833	N	male	5	4.86	77.2	16.3	0.375	121	24.9	323	NA	281	10.4	11.7	0.29	28	NA	0.8	0.01	0.38	2.1	6.2	NA	NA	NA	NA	NA	NA	NA	NA	NA	NA	NA	NA	NA	NA	NA	NA	NA	NA	NA	NA	NA	NA	NA	NA	NA	NA	NA
N5917	N	female	43	4.88	89.9	13.1	0.439	143	29.3	326	0	225	10.1	17.2	0.227		NA	0.5	0.1	0.3	2.2	2	NA	NA	NA	NA	NA	NA	NA	NA	NA	NA	NA	NA	NA	NA	NA	NA	NA	NA	NA	NA	NA	NA	NA	NA	NA	NA	NA
N5925	N	female	55	3.44	106.4	18.2	0.366	111	32.3	303	NA	132	10.6	11.2	0.14	27.8	NA	0.6	0.02	0.01	3.4	1.2	NA	NA	NA	NA	NA	NA	NA	NA	NA	NA	NA	NA	NA	NA	NA	NA	NA	NA	NA	NA	NA	NA	NA	NA	NA	NA	NA
N6001	N	male	52	5.34	88.5	12.7	0.473	159	29.8	337	0.01	237	8.5	17	0.201		NA	0.6	0	0.2	3.7	2	NA	NA	NA	NA	NA	NA	NA	16.3	NA	NA	NA	26.4	47	NA	NA	6.7	75.1	NA	91.6	NA	447	6.1	NA	NA	NA	NA	NA
N6005	N	male	28	5.18	96.3	13.6	0.5	168	32.5	338	0.01	230	7.1	16.2	0.162		NA	0.4	0	0.3	4.1	1.9	NA	NA	NA	NA	NA	NA	NA	44.4	47.7	NA	22.3	NA	45.2	10.1	1.7	2.6	77.2	NA	118.9	NA	548.5	8.9	NA	NA	NA	NA	NA
N6017	N	male	59	4.24	90.6	12.6	0.384	129	30.4	336	NA	427	9.1	9.5	0.39	17.8	NA	0.7	0.03	0.16	7.6	1.3	NA	NA	NA	NA	NA	NA	NA	NA	NA	NA	NA	NA	NA	NA	NA	NA	NA	NA	NA	NA	NA	NA	NA	NA	NA	NA	NA
N6182	N	male	66	4.39	87.9	14	0.386	129	29.4	334	NA	201	9.4	9	0.19	19.7	NA	0.9	0.04	0.11	4.5	1.7	NA	NA	NA	NA	NA	NA	NA	NA	NA	NA	NA	NA	NA	NA	NA	NA	NA	NA	NA	NA	NA	NA	NA	NA	NA	NA	NA
N6380	N	male	76	10420	94.8	12.8	0.37	120	30.6	323	0.01	216	7.7	16.5	0.167		NA	0.5	0	0.1	4.7	1.8	13.3	16.3	38.7	3.54	860	NA	NA	NA	NA	NA	NA	NA	NA	NA	NA	NA	NA	NA	NA	NA	NA	NA	NA	NA	NA	NA	NA
N6381	N	female	20	4.76	88.2	13.5	0.42	134	28.2	319	NA	162	12.5	18.1	0.2	45.2	NA	0.4	0.01	0.09	3.6	2.5	NA	NA	NA	NA	NA	98	NA	NA	NA	NA	NA	NA	NA	NA	NA	NA	NA	NA	NA	NA	NA	NA	NA	NA	NA	NA	NA
N6451	N	female	68	4.67	87.9	13	0.41	137	29.4	335	0.02	179	7.8	16.8	0.14		NA	0.2	0	0.1	3	1	NA	NA	NA	NA	NA	NA	NA	16.5	22.7	NA	16	NA	40.4	14.4	2.2	4.7	70.1	NA	67.3	NA	531.4	6	NA	NA	NA	NA	NA
N6497	N	male	2	4.31	98.6	17.4	0.374	122	31.3	326	NA	436	11.6	14.6	0.51	37.4	NA	1.1	0.06	0.48	2.1	8.3	NA	NA	NA	NA	NA	NA	NA	NA	NA	NA	NA	NA	NA	NA	NA	NA	NA	NA	NA	NA	NA	NA	NA	NA	NA	NA	NA
N6518	N	female	70	4.12	96.8	12.5	0.399	123	29.9	308	NA	129	11.6	13.8	0.15	37.1	NA	0.6	0.03	0.41	4.2	2	NA	NA	NA	NA	NA	NA	NA	NA	NA	NA	NA	NA	NA	NA	NA	NA	NA	NA	NA	NA	NA	NA	NA	NA	NA	NA	NA
N6589	N	female	52	4.86	92.2	13.5	0.449	149	30.6	331	0	204	9.2	17.9	0.188		NA	0.3	0	0.1	2.5	1.4	NA	NA	NA	NA	NA	NA	NA	NA	NA	NA	NA	NA	NA	NA	NA	NA	NA	NA	NA	NA	NA	NA	NA	NA	NA	NA	NA
N6612	N	male	69	3.68	96.5	13.4	0.355	119	32.3	335	NA	193	10.7	13.1	0.21	32.1	NA	0.5	0.06	0.13	4.8	2.1	NA	NA	NA	NA	NA	NA	NA	NA	NA	NA	NA	NA	NA	NA	NA	NA	NA	NA	NA	NA	NA	NA	NA	NA	NA	NA	NA
N6690	N	female	50	4.26	91.4	12.7	0.389	130	30.6	335	0	323	7.2	16.4	0.231		NA	0.4	0	0.1	3.6	1.7	NA	NA	NA	NA	NA	NA	NA	15.4	NA	NA	10.6	36	41.3	10.7	1.8	3.6	69.7	NA	60.4	NA	244.1	3.9	NA	NA	NA	NA	NA
N6722	N	male	71	NA	75.5	14.9	0.452	136	22.7	300	0.01	175	8	16.6	0.139		NA	0.3	0	0.1	2.5	1.2	NA	NA	NA	NA	NA	NA	NA	13.5	NA	NA	12.9	29.8	46.8	16.5	3.6	9.9	74.4	NA	97.2	NA	374.1	5.6	NA	NA	NA	NA	NA
N6907	N	female	75	8	93.5	12.7	0.39	128	30.4	325	0	222	8.5	16.7	0.19		NA	0.3	0.1	0.3	3.6	2.2	13.1	17.3	31.3	4.26	1300	NA	NA	NA	NA	NA	NA	NA	NA	NA	NA	NA	NA	NA	NA	NA	NA	NA	NA	NA	NA	NA	NA
N7064	N	male	61	4.73	90.4	13.4	0.43	143	30.2	334	0	234	8.7	17.2	0.205		NA	0.4	0.1	0.2	3.2	1.2	NA	NA	NA	NA	NA	NA	NA	14.2	NA	NA	NA	NA	40.5	NA	NA	NA	69	NA	NA	NA	NA	NA	NA	NA	NA	NA	NA
N7114	N	female	50	NA	NA	NA	NA	NA	NA	NA	NA	NA	NA	NA	NA		NA	NA	NA	NA	NA	NA	NA	NA	NA	NA	NA	NA	NA	14	NA	NA	15	28	43.7	NA	NA	4.2	78.4	NA	76.6	NA	273	5	NA	NA	NA	NA	NA
N7198	N	female	69	5.51	70	14.2	0.386	126	22.8	326	0	324	9.6	15.8	0.332	22.9	NA	0.5	0.05	0.27	4.8	2.2	NA	NA	NA	NA	NA	NA	75	55	28	NA	53	20	46.6	12.6	2.3	2.96	75	NA	73.6	NA	381	5.7	NA	NA	128	NA	NA
N7359	N	female	43	4.53	88.7	13	0.402	135	29.8	336	NA	337	9.5	9.9	0.32	20.5	NA	0.5	0.04	0.08	5.8	1.8	NA	NA	NA	NA	NA	NA	NA	NA	NA	NA	NA	NA	NA	NA	NA	NA	NA	NA	NA	NA	NA	NA	NA	NA	NA	NA	NA
N7394	N	male	43	5.06	94.9	13.1	0.48	158	31.2	329	0.01	313	8.1	16.1	0.255		NA	0.7	0.1	0.2	4.3	2.2	NA	NA	NA	NA	NA	NA	NA	NA	NA	NA	NA	NA	NA	NA	NA	NA	NA	NA	NA	NA	NA	NA	NA	NA	NA	NA	NA
N7431	N	female	69	4.54	87	13	0.4	138	30.4	350	0	174	10.2	17.2	0.177		NA	0.4	0	0.3	4.2	2.3	NA	NA	NA	NA	NA	NA	NA	NA	NA	NA	NA	NA	NA	NA	NA	NA	NA	NA	NA	NA	NA	NA	NA	NA	NA	NA	NA
N7435	N	male	16	4.85	88.2	13	0.428	145	29.9	339	NA	240	10.4	12	0.25	27.2	NA	1.2	0.04	0.11	5.8	2.9	NA	NA	NA	NA	NA	NA	NA	NA	NA	NA	NA	NA	NA	NA	NA	NA	NA	NA	NA	NA	NA	NA	NA	NA	NA	NA	NA
N7624	N	male	64	5.06	87.7	13.9	0.444	148	29.2	333	NA	245	10.1	11.5	0.25	26.1	NA	0.5	0.03	0.12	4.8	2.4	NA	NA	NA	NA	NA	NA	NA	NA	NA	NA	NA	NA	NA	NA	NA	NA	NA	NA	NA	NA	NA	NA	NA	NA	NA	NA	NA
N7706	N	female	14	4.75	88.4	12.8	0.42	135	28.4	321	NA	355	9.3	10	0.33	19.7	NA	0.9	0.02	0.27	8.9	2.6	NA	NA	NA	NA	NA	NA	NA	NA	NA	NA	NA	NA	NA	NA	NA	NA	NA	NA	NA	NA	NA	NA	NA	NA	NA	NA	NA
N7888	N	male	60	4.12	93	15.9	0.384	132	32.1	345	0	215	9.4	15.8	0.201	20	NA	0.7	0.02	0.05	2.5	1.2	NA	NA	NA	NA	NA	NA	NA	NA	NA	NA	NA	NA	NA	NA	NA	NA	NA	NA	NA	NA	NA	NA	NA	NA	NA	NA	NA
N7904	N	female	59	5.23	86.8	12.5	0.454	155	29.6	341	NA	159	10.6	12.6	0.17	29.5	NA	0.3	0.01	0.12	5	1.9	NA	NA	NA	NA	NA	NA	NA	NA	NA	NA	NA	NA	NA	NA	NA	NA	NA	NA	NA	NA	NA	NA	NA	NA	NA	NA	NA
N7905	N	female	41	NA	88.4	14.7	0.41	134	29	328	0	267	11	16.2	0.293	31.5	NA	0.4	0.02	0.02	4.6	1.2	13.2	17	37.1	2.26	NA	NA	NA	11	NA	NA	NA	23.7	NA	NA	NA	1.1	NA	NA	86.1	NA	313.2	5.4	NA	NA	NA	NA	NA
N7916	N	female	54	NA	91.3	13.9	0.379	123	29.5	323	0	285	7.7	15.8	0.22		NA	0.8	0	0.2	4.4	2.2	NA	NA	NA	NA	NA	NA	NA	9.4	19.4	NA	14.4	20.6	43.5	8.8	1.3	5.5	79.8	NA	82.3	NA	398.9	4	NA	NA	NA	16.8	2
N8167	N	male	9	5.02	81.4	12.8	0.409	141	28.1	346	0	283	8.2	15.3	0.232	12.9	NA	0.3	0.03	0.27	3.3	2.3	NA	NA	NA	NA	NA	NA	NA	NA	NA	NA	NA	NA	NA	NA	NA	NA	NA	NA	NA	NA	NA	NA	NA	NA	NA	NA	NA
N8241	N	female	60	4.88	86.1	13.2	0.42	140	28.7	333	0.01	330	8.4	16.8	0.276		NA	0.3	0.1	0.3	3.3	2.1	NA	NA	NA	NA	NA	NA	NA	31	NA	NA	114.3	43.4	43.6	15.5	2.2	5.3	74.6	NA	66.3	NA	428.4	5.4	NA	NA	NA	NA	NA
N8349	N	male	4	4.91	72.1	15	0.35	116	23.5	326	0.01	521	6.7	15.8	0.351		NA	0.6	0.1	0.3	4.5	3.2	NA	NA	NA	NA	NA	NA	NA	NA	NA	NA	NA	NA	NA	NA	NA	NA	NA	NA	NA	NA	NA	NA	NA	NA	NA	NA	NA
N8556	N	female	55	5.02	87.1	13.2	0.437	137	27.3	314	NA	294	10.9	13.3	0.32	31.7	NA	0.4	0.05	0.18	4.7	2.3	NA	NA	NA	NA	NA	NA	NA	NA	NA	NA	NA	NA	NA	NA	NA	NA	NA	NA	NA	NA	NA	NA	NA	NA	NA	NA	NA
N8620	N	male	4	4.21	84.4	12.6	0.36	120	28.6	339	0	289	7.2	15.7	0.208		NA	0.9	0	0.1	5.5	2.1	NA	NA	NA	NA	NA	NA	NA	NA	NA	NA	NA	NA	NA	NA	NA	NA	NA	NA	37.5	NA	NA	3.4	NA	NA	NA	NA	NA
N8680	N	female	70	4.76	95.1	12.3	0.453	150	31.5	331	0	252	9.6	16.2	0.243	22.4	NA	0.3	0.02	0.05	2.5	1.9	NA	NA	NA	NA	NA	NA	NA	NA	NA	NA	NA	NA	NA	NA	NA	NA	NA	NA	53.4	NA	280.8	5.2	NA	NA	NA	NA	NA
N8760	N	female	20	NA	83	13.4	0.33	105	26.4	318	0.01	298	8.1	16.3	0.24		NA	0.4	0	0.1	3.2	2.1	12.9	16.2	35.7	3.84	NA	NA	NA	16.6	17.9	NA	12.7	22.9	45.9	8.2	1.2	3.4	84.6	NA	75.1	0.76	342.9	4.8	NA	NA	115	NA	NA
N8763	N	male	59	NA	NA	NA	NA	NA	NA	NA	NA	NA	NA	NA	NA		NA	NA	NA	NA	NA	NA	NA	NA	NA	NA	NA	NA	NA	30.1	28.3	NA	29.3	NA	46.5	9.4	1.6	2.1	79.8	NA	105.2	NA	298	7.1	NA	NA	NA	NA	NA
N8844	N	male	57	4.69	93.6	12.3	0.439	143	30.5	326	NA	214	9.9	11.9	0.21	24.8	NA	0.2	0.02	0.01	7.4	0.5	NA	NA	NA	NA	NA	NA	NA	NA	NA	NA	NA	NA	NA	NA	NA	NA	NA	NA	NA	NA	NA	NA	NA	NA	NA	NA	NA
N8862	N	female	43	4.1	67.6	17.7	0.28	84	20.5	303	0	270	7.8	16.6	0.211		NA	0.5	0	0	3.3	2	NA	NA	NA	NA	NA	NA	NA	14.4	NA	NA	NA	23.6	45.1	NA	NA	3.5	77.6	NA	65.6	NA	187.4	3.9	NA	NA	NA	NA	NA
N8881	N	male	62	4.74	94.7	12.4	0.45	149	31.5	332	0	241	8.2	16.7	0.197		NA	0.2	0	0.1	2.6	1.5	NA	NA	NA	NA	NA	NA	NA	23.6	23.9	NA	102	NA	40.9	19.8	3.2	5.4	70.2	NA	72.6	NA	342.8	3.9	NA	NA	NA	NA	NA
N8926	N	male	40	4.93	91.5	13.6	0.451	148	30	328	0.01	288	8.1	16.4	0.234		NA	0.8	0.1	0.1	6.1	2.6	NA	NA	NA	NA	NA	NA	NA	NA	NA	NA	NA	NA	NA	NA	NA	NA	NA	NA	NA	NA	NA	NA	NA	NA	NA	NA	NA
N8956	N	female	72	4.46	92.4	13.3	0.412	133	29.8	323	NA	234	10.5	11.8	0.25	29.1	NA	0.4	0.01	0.04	4.1	2.3	NA	NA	NA	NA	NA	NA	NA	NA	NA	NA	NA	NA	NA	NA	NA	NA	NA	NA	NA	NA	NA	NA	NA	NA	NA	NA	NA
N8994	N	female	56	7	NA	NA	NA	NA	NA	NA	NA	NA	NA	NA	NA		NA	NA	NA	NA	NA	NA	NA	NA	NA	NA	NA	NA	NA	52	42.1	NA	47.3	43.6	44.4	16.7	2.8	7.5	76.9	NA	63.1	NA	368.3	5.5	NA	NA	NA	20.3	3.3
N9052	N	male	65	5.66	68.3	14.4	0.386	120	21.2	310	0	255	8.5	16.4	0.218		NA	0.4	0.1	0	2.7	1.3	NA	NA	NA	NA	NA	NA	NA	23.9	NA	NA	62.8	31.5	41.3	8.8	1.7	3.8	74.7	NA	99	NA	NA	4.6	NA	NA	NA	NA	NA
N9209	N	male	66	5.25	85	14.1	0.383	145	27.9	337	0.01	262	9.2	16.3	0.206	20.1	NA	0.6	0.1	0.49	3	2	NA	NA	NA	NA	NA	NA	NA	19	NA	NA	13	20	37.9	12.1	3.2	5	62.3	NA	NA	NA	NA	NA	NA	NA	NA	NA	NA
N9238	N	male	65	4.7	92.4	13.3	0.43	147	31.2	338	0	160	8.2	17	0.13		NA	0.4	0	0.1	2	1.2	NA	NA	NA	NA	NA	NA	NA	27.6	NA	NA	19.6	27.3	43.4	12.4	2.3	3.4	71	NA	80.3	NA	NA	4.7	NA	NA	NA	NA	NA
N9303	N	male	68	3.57	93.3	13.7	0.332	109	30.5	329	NA	50	9.8	12	0.05	24.3	NA	1.9	0.01	0.02	12.1	3.4	NA	NA	NA	NA	NA	NA	NA	NA	NA	NA	NA	NA	NA	NA	NA	NA	NA	NA	NA	NA	NA	NA	NA	NA	NA	NA	NA
N9314	N	male	15	NA	NA	NA	NA	NA	NA	NA	NA	NA	NA	NA	NA		NA	NA	NA	NA	NA	NA	NA	NA	NA	NA	NA	NA	NA	15.1	22.5	NA	22.5	NA	51.1	12.7	2.4	4	83	NA	85.8	NA	475.4	4.2	NA	NA	NA	NA	NA
N9464	N	male	56	NA	NA	NA	NA	NA	NA	NA	NA	NA	NA	NA	NA		NA	NA	NA	NA	NA	NA	NA	NA	NA	NA	NA	NA	NA	22.5	32.6	NA	30.9	NA	42.6	13.7	2.2	8.3	73.6	NA	55	NA	NA	6.3	NA	NA	NA	NA	NA
N9591	N	female	72	4.48	88.3	13.1	0.395	130	29	328	0	237	9.3	15.9	0.22	20.8	NA	0.4	0.05	0.17	3.2	2.1	NA	NA	NA	NA	NA	NA	NA	NA	NA	NA	NA	NA	NA	NA	NA	NA	NA	NA	56.8	NA	387.7	6.6	NA	NA	NA	NA	NA
N9641	N	female	51	4.92	86.8	13	0.427	136	27.6	319	NA	204	11.1	12.6	0.23	35	NA	0.5	0.02	0.19	3.8	3	NA	NA	NA	NA	NA	NA	NA	NA	NA	NA	NA	NA	NA	NA	NA	NA	NA	NA	NA	NA	NA	NA	NA	NA	NA	NA	NA
N9786	N	female	64	4.15	92.6	13.3	0.39	127	30.6	331	0	291	8.3	16.4	0.24		NA	0.6	0.1	0.3	3	2.2	NA	NA	NA	NA	NA	NA	NA	NA	NA	NA	NA	NA	NA	NA	NA	NA	NA	NA	NA	NA	NA	NA	NA	NA	NA	NA	NA
N10088	N	female	50	3.85	91.7	13.6	0.353	117	30.4	332	0	334	8	16.5	0.267		NA	0.5	0	0	4.3	2.3	NA	NA	NA	NA	NA	NA	NA	26.6	20.5	NA	15.8	14.7	40.3	9.3	1.4	3.2	75.5	NA	76.5	NA	NA	3.8	NA	NA	NA	15.4	2.1
N10286	N	male	59	5.11	90.4	13.6	0.462	147	28.8	318	NA	209	10.5	12.7	0.22	29.4	NA	0.6	0.06	0.08	6.6	2.8	NA	NA	NA	NA	NA	NA	NA	NA	NA	NA	NA	NA	NA	NA	NA	NA	NA	NA	NA	NA	NA	NA	NA	NA	NA	NA	NA
N10384	N	male	62	5.52	96.6	13.8	0.533	174	31.5	326	NA	227	9.9	11.5	0.22	24.3	NA	0.7	0.03	0.27	7	3	NA	NA	NA	NA	NA	NA	NA	NA	NA	NA	NA	NA	NA	NA	NA	NA	NA	NA	NA	NA	NA	NA	NA	NA	NA	NA	NA
N10476	N	male	60	NA	100.5	13.7	0.42	140	34	338	0.01	187	9	17.5	0.169		NA	0.5	0	0.1	3.5	1.5	NA	NA	NA	NA	NA	NA	NA	11.8	20.3	NA	12.2	NA	44.1	11.2	2	3.8	71	NA	90	NA	NA	6.4	NA	NA	NA	NA	NA
N10489	N	male	74	4.17	95.7	13.4	0.4	132	31.6	330	0	261	8.2	16.8	0.214		NA	0.7	0	0.6	3.2	1.4	NA	NA	NA	NA	NA	NA	NA	12.7	NA	NA	15.8	31.1	37.1	NA	NA	4	71.6	NA	NA	1.41	652.1	NA	NA	NA	NA	NA	NA
N10518	N	female	63	5.01	85.8	13.1	0.43	139	27.8	324	0.01	330	7.4	16.2	0.244		NA	0.4	0	0.1	5	1.6	NA	NA	NA	NA	NA	NA	NA	21.4	NA	NA	NA	20.6	43.1	NA	NA	3.1	77.3	NA	74.3	NA	223.5	6	NA	NA	NA	NA	NA
N10541	N	female	68	4.32	84.1	13.5	0.36	121	27.9	332	0	211	7.5	16	0.158		NA	0.4	0.1	0.1	5.5	2	NA	NA	NA	NA	NA	NA	NA	NA	NA	NA	NA	NA	NA	NA	NA	NA	NA	NA	NA	NA	NA	NA	NA	NA	NA	NA	NA
N10630	N	female	41	4.42	83.9	15.9	0.37	119	26.9	320	0.01	298	8.7	16.6	0.261		NA	0.5	0	0.3	2.5	2.3	NA	NA	NA	NA	NA	NA	NA	26.5	27.5	NA	19.5	NA	45.5	11.4	2	3.2	77.7	NA	76.2	NA	261.6	4.7	NA	NA	NA	NA	NA
N10973	N	male	65	4.54	92.4	14.3	0.418	142	31.7	347	NA	230	9.2	9.3	0.2	17.9	NA	0.6	0.02	0.33	3.7	1.9	NA	NA	NA	NA	NA	NA	NA	NA	NA	NA	NA	NA	NA	NA	NA	NA	NA	NA	NA	NA	NA	NA	NA	NA	NA	NA	NA
N11058	N	female	19	4.79	89.4	12.7	0.428	138	28.8	322	NA	223	9.6	11.1	0.21	21.8	NA	0.4	0.03	0.1	3.1	2.1	NA	NA	NA	NA	NA	NA	NA	NA	NA	NA	NA	NA	NA	NA	NA	NA	NA	NA	NA	NA	NA	NA	NA	NA	NA	NA	NA
N11165	N	female	14	4.68	85	13.3	0.397	130	27.7	326	0	299	7.5	16	0.225		NA	0.6	0	0.1	4.8	2.8	NA	NA	NA	NA	NA	NA	NA	25.1	NA	NA	NA	NA	46	NA	NA	NA	79.5	NA	NA	NA	NA	NA	NA	NA	NA	NA	NA
N11168	N	female	58	NA	70.5	15.2	0.358	109	21.5	305	0	204	11	17.4	0.225		NA	0.5	0	0.1	4.9	1.4	NA	NA	NA	NA	NA	NA	76.4	17.8	27.4	NA	13.9	NA	48.4	21.8	3.3	4.1	82.3	NA	78.5	NA	260.8	5.4	NA	NA	139	NA	NA
N11420	N	male	5	4.96	80.6	13.7	0.4	124	25	310	NA	412	8.4	8.6	0.35	12.5	NA	0.7	0.03	0.32	4.8	4.8	NA	NA	NA	NA	NA	NA	NA	NA	NA	NA	NA	NA	NA	NA	NA	NA	NA	NA	NA	NA	NA	NA	NA	NA	NA	NA	NA
N11583	N	female	16	4.76	93.9	13.4	0.447	144	30.4	323	0	222	9	17.2	0.201		NA	0.6	0.1	0.2	2.6	2.1	NA	NA	NA	NA	NA	NA	NA	26.5	NA	NA	NA	27.9	40.5	NA	NA	5.1	74.2	NA	NA	0.79	535	NA	NA	NA	NA	NA	NA
N11674	N	female	12	4.71	81.5	15.1	0.384	125	26.5	326	NA	258	11.6	14.1	0.3	35.8	NA	1	0.05	0.69	5.9	2.4	NA	NA	NA	NA	NA	NA	NA	NA	NA	NA	NA	NA	NA	NA	NA	NA	NA	NA	NA	NA	NA	NA	NA	NA	NA	NA	NA
N11723	N	female	15	3.8	92.6	12.8	0.352	114	30	324	NA	203	11.1	13.4	0.23	33.3	NA	0.4	0.05	0.25	4.7	2.6	NA	NA	NA	NA	NA	NA	NA	NA	NA	NA	NA	NA	NA	NA	NA	NA	NA	NA	NA	NA	NA	NA	NA	NA	NA	NA	NA
N11811	N	male	56	5.99	72.9	14.6	0.44	135	22.5	309	0.01	263	8.3	16.7	0.219		NA	0.7	0.1	0.1	8.2	1.1	NA	NA	NA	NA	NA	NA	NA	17.4	14.6	NA	15.8	28.7	43.4	13.3	2.7	3.6	72.3	NA	96.7	NA	458.8	5.5	NA	NA	102	NA	NA
N11824	N	male	68	4.18	94.5	15.8	0.395	126	30.1	319	NA	466	8.5	8.9	0.4	14.7	NA	0.9	0.12	0.07	5.4	2.7	NA	NA	NA	NA	NA	NA	NA	NA	NA	NA	NA	NA	NA	NA	NA	NA	NA	NA	NA	NA	NA	NA	NA	NA	NA	NA	NA
N11918	N	female	69	NA	93.6	12.8	0.411	141	32	342	0	178	9.1	16	0.162	19	NA	0.4	0.02	0.17	3.9	2.3	NA	NA	NA	NA	0.98	NA	34	24	30	NA	19	27	42.3	9.3	1.1	2	70.3	NA	80.8	NA	474	7.6	NA	NA	212	NA	NA
N11926	N	female	58	NA	NA	NA	NA	NA	NA	NA	NA	NA	NA	NA	NA		NA	NA	NA	NA	NA	NA	NA	NA	NA	NA	NA	NA	NA	18.7	17	NA	17.7	NA	44	17.7	2.5	2.6	76.7	NA	63.5	NA	391.9	3.8	NA	NA	NA	NA	NA
N12037	N	male	58	4.93	97	12.7	0.478	159	32.3	333	NA	199	10.5	12.6	0.21	29.6	NA	0.6	0.06	0.16	5.2	1.7	NA	NA	NA	NA	NA	NA	NA	NA	NA	NA	NA	NA	NA	NA	NA	NA	NA	NA	NA	NA	NA	NA	NA	NA	NA	NA	NA
N12136	N	male	56	NA	NA	NA	NA	NA	NA	NA	NA	NA	NA	NA	NA		NA	NA	NA	NA	NA	NA	NA	NA	NA	NA	NA	NA	NA	20.7	18.4	NA	20.7	NA	42.2	9.2	1.3	2.9	68.7	NA	82.5	1.02	405	5.5	NA	NA	NA	20.5	2.5
N12176	N	female	19	4.68	84.8	13	0.397	131	28	330	NA	362	10.6	11.8	0.38	28.6	NA	1	0.02	0.23	4.5	3.2	NA	NA	NA	NA	NA	NA	NA	NA	NA	NA	NA	NA	NA	NA	NA	NA	NA	NA	NA	NA	NA	NA	NA	NA	NA	NA	NA
N12283	N	male	57	4.51	94.6	13.2	0.43	144	31.9	337	0	169	8.2	17.4	0.138		NA	0.5	0	0.2	2.4	1.5	NA	NA	NA	NA	NA	NA	NA	14.7	19.9	NA	41.5	NA	42.7	11.8	2.1	3.3	74.7	NA	96.3	NA	332.3	6.5	NA	NA	NA	NA	NA
N12332	N	female	3	NA	86.6	11.9	0.344	112	28.2	326	0	266	7.5	15.9	0.2		NA	0.4	0	0.1	5.8	1.8	NA	NA	NA	NA	NA	NA	NA	NA	NA	NA	NA	NA	NA	NA	NA	NA	NA	NA	NA	NA	NA	NA	NA	NA	NA	NA	NA
N12421	N	female	64	4.42	89.8	14.6	0.397	126	28.5	317	NA	282	10.6	11.6	0.3	28.1	NA	0.3	0.03	0.07	3.8	2.2	NA	NA	NA	NA	NA	NA	NA	NA	NA	NA	NA	NA	NA	NA	NA	NA	NA	NA	NA	NA	NA	NA	NA	NA	NA	NA	NA
N12473	N	male	16	5.79	83.2	15.1	0.482	153	26.4	317	NA	272	9.9	10.9	0.27	23.9	NA	0.8	0.08	0.29	3.1	4.9	NA	NA	NA	NA	NA	NA	NA	NA	NA	NA	NA	NA	NA	NA	NA	NA	NA	NA	NA	NA	NA	NA	NA	NA	NA	NA	NA
N12558	N	male	13	5.07	87.2	12.2	0.442	145	28.6	328	NA	311	10	10.6	0.31	24.3	NA	0.5	0.03	0.14	4.2	3.5	NA	NA	NA	NA	NA	NA	NA	NA	NA	NA	NA	NA	NA	NA	NA	NA	NA	NA	NA	NA	NA	NA	NA	NA	NA	NA	NA
N12601	N	male	9	6.29	58.5	16.7	0.368	121	19.2	329	NA	414	9.8	10.4	0.41	23.6	NA	0.7	0.02	0.31	2.8	7.7	NA	NA	NA	NA	NA	NA	NA	NA	NA	NA	NA	NA	NA	NA	NA	NA	NA	NA	NA	NA	NA	NA	NA	NA	NA	NA	NA
N12755	N	male	57	5.34	91.8	13.3	0.49	160	29.9	326	0.01	207	7.9	16.2	0.164		NA	0.6	0.1	0.1	2.1	1.7	NA	NA	NA	NA	NA	NA	64.7	69	NA	NA	NA	31.4	40	NA	NA	7.2	68.9	NA	NA	0.83	347.2	NA	NA	NA	NA	NA	NA
N12970	N	male	52	5.12	92.4	12.5	0.474	161	31.4	340	0	266	8	15.6	0.212	11.2	NA	0.5	0.04	0.26	3.4	2.4	NA	NA	NA	NA	NA	NA	66	31	31	NA	17	26	45.4	16.4	1.2	3.91	79.3	NA	112.5	NA	567	6	NA	NA	150	NA	NA
N12973	N	female	67	4.7	92.3	13.7	0.434	141	30	325	NA	176	10.2	11.3	0.18	26.3	NA	0.4	0.02	0.07	3.1	2.6	NA	NA	NA	NA	NA	NA	NA	NA	NA	NA	NA	NA	NA	NA	NA	NA	NA	NA	NA	NA	NA	NA	NA	NA	NA	NA	NA
N12990	N	male	56	4.83	87.4	12.6	0.422	138	28.6	327	NA	200	10.8	12.1	0.22	30.7	NA	1	0.02	0.44	5.3	3.7	NA	NA	NA	NA	NA	NA	NA	NA	NA	NA	NA	NA	NA	NA	NA	NA	NA	NA	NA	NA	NA	NA	NA	NA	NA	NA	NA
N13027	N	female	73	4.26	88.2	13.6	0.376	122	28.6	324	0	179	8.1	16.1	0.145		NA	0.4	0	0.1	3	2	NA	NA	NA	NA	NA	NA	NA	12.2	NA	NA	NA	27.1	41.7	NA	NA	6.5	73.4	NA	71.9	0.97	334.5	7.6	NA	NA	NA	NA	NA
N13051	N	male	2	4.12	86.4	14.1	0.356	118	28.6	331	NA	405	9.1	9.7	0.37	17.7	NA	0.6	0.03	0.4	1.3	4.2	NA	NA	NA	NA	NA	NA	NA	NA	NA	NA	NA	NA	NA	NA	NA	NA	NA	NA	NA	NA	NA	NA	NA	NA	NA	NA	NA
N13129	N	male	60	4.68	92.7	13.5	0.43	140	30	324	0.01	208	8.3	16.6	0.174		NA	0.6	0.1	0.2	4.8	1.8	NA	NA	NA	NA	NA	NA	NA	17.5	NA	NA	NA	NA	43.2	NA	NA	NA	77.4	NA	86.5	NA	NA	5.7	NA	NA	NA	NA	NA
N13257	N	female	60	NA	96	13.1	0.385	127	31.7	330	0	212	8.4	15.9	0.178		NA	0.4	0	0.2	4.1	1.4	NA	NA	NA	NA	NA	NA	NA	23.6	36.7	NA	21.3	NA	45.5	8.7	1.4	4.9	80.8	NA	NA	NA	328.8	NA	NA	NA	NA	NA	NA
N13289	N	female	78	NA	NA	NA	NA	NA	NA	NA	NA	NA	NA	NA	NA		NA	NA	NA	NA	NA	NA	NA	NA	NA	NA	NA	NA	NA	11.9	NA	NA	16.5	40.8	35.5	7	1.2	4	80	NA	64.4	NA	445.2	7.4	NA	NA	NA	NA	NA
N13540	N	female	72	4.05	94.6	13.8	0.38	128	31.6	334	0.01	270	7.8	16.1	0.21		NA	0.3	0	0.1	2.5	1.3	NA	NA	NA	NA	NA	NA	NA	17.2	23.7	NA	12.5	NA	39.5	10.9	1.8	4.3	66.6	NA	71.1	NA	411.2	5.4	NA	NA	NA	NA	NA
N13598	N	female	1	3.52	89.5	14.6	0.315	100	28.4	317	NA	392	10	11	0.39	25.1	NA	0.6	0.02	0.29	1.2	6.7	NA	NA	NA	NA	NA	NA	NA	NA	NA	NA	NA	NA	NA	NA	NA	NA	NA	NA	NA	NA	NA	NA	NA	NA	NA	NA	NA
N13624	N	male	42	4.99	89.4	13.5	0.446	148	29.7	333	0	247	9.2	18	0.228		NA	0.7	0	0.1	4.8	2.4	NA	NA	NA	NA	NA	NA	NA	39.4	36.7	NA	66.8	NA	42.8	19.2	3.2	5.9	77.6	NA	76.9	NA	396.3	7.9	NA	NA	NA	NA	NA
N13628	N	female	54	4.06	89.9	14.1	0.365	116	28.6	318	NA	212	9.6	9.6	0.2	20.8	NA	0.1	0.01	0.1	3.7	1.1	NA	NA	NA	NA	NA	NA	NA	NA	NA	NA	NA	NA	NA	NA	NA	NA	NA	NA	NA	NA	NA	NA	NA	NA	NA	NA	NA
N13631	N	female	10	5.1	82.9	12.8	0.423	142	27.8	336	NA	257	9.2	9.2	0.24	17.9	NA	0.4	0.02	0.11	4.2	3.5	NA	NA	NA	NA	NA	NA	NA	NA	NA	NA	NA	NA	NA	NA	NA	NA	NA	NA	NA	NA	NA	NA	NA	NA	NA	NA	NA
N13668	N	male	58	5.16	90.1	13.1	0.465	153	29.7	329	NA	202	10.5	12	0.21	28.2	NA	0.4	0.02	0.07	6	1.4	NA	NA	NA	NA	NA	NA	NA	NA	NA	NA	NA	NA	NA	NA	NA	NA	NA	NA	NA	NA	NA	NA	NA	NA	NA	NA	NA
N13746	N	female	16	4.93	93.5	14	0.461	147	29.8	319	NA	251	10.1	11.3	0.25	26	NA	0.9	0.04	0.29	6.4	2.9	NA	NA	NA	NA	NA	NA	NA	NA	NA	NA	NA	NA	NA	NA	NA	NA	NA	NA	NA	NA	NA	NA	NA	NA	NA	NA	NA
N13747	N	female	16	5.25	90.1	14.4	0.473	148	28.2	313	NA	303	10.2	11.9	0.31	26.1	NA	0.7	0.02	0.17	4.9	1.9	NA	NA	NA	NA	NA	NA	NA	NA	NA	NA	NA	NA	NA	NA	NA	NA	NA	NA	NA	NA	NA	NA	NA	NA	NA	NA	NA
N13835	N	female	35	4.37	90.7	13.4	0.396	128	29.3	322	NA	205	9	17.2	0.184		NA	0.2	0	0.1	2.3	1.3	NA	NA	NA	NA	NA	NA	NA	NA	NA	NA	NA	NA	NA	NA	NA	NA	NA	NA	69.9	NA	NA	5.1	NA	NA	NA	NA	NA
N14041	N	female	62	4.59	92.2	13.2	0.423	146	31.8	345	0	353	8.5	15.7	0.298	14.8	NA	0.3	0.02	0.14	3.8	2.5	12.2	16.2	38.6	3.97	0.35	NA	NA	NA	NA	NA	NA	NA	NA	NA	NA	NA	NA	NA	NA	NA	NA	NA	NA	NA	NA	NA	NA
N14201	N	female	73	3.91	99.2	12.3	0.388	129	33	332	NA	198	9.1	9.3	0.18	17.9	NA	0.4	0.04	0.19	2.1	2.6	NA	NA	NA	NA	NA	NA	NA	NA	NA	NA	NA	NA	NA	NA	NA	NA	NA	NA	NA	NA	NA	NA	NA	NA	NA	NA	NA
N14275	N	male	2	3.8	95	15.2	0.361	114	30	323	NA	570	9.9	9.7	0.56	23.4	NA	0.6	0.03	0.55	1.3	4.9	NA	NA	NA	NA	NA	NA	NA	NA	NA	NA	NA	NA	NA	NA	NA	NA	NA	NA	NA	NA	NA	NA	NA	NA	NA	NA	NA
N14325	N	female	17	4.12	86.8	12.7	0.36	118	28.7	330	0	261	7.4	15.9	0.192		NA	0.6	0	0.1	2.1	1.7	NA	NA	NA	NA	NA	NA	NA	8.2	NA	NA	10.5	23.1	42.2	16.4	3.2	2.9	73.6	NA	NA	NA	NA	NA	NA	NA	NA	NA	NA
N14514	N	male	56	5	91.8	13	0.46	152	30.5	332	0.01	227	8.5	17.4	0.193		NA	0.3	0	0.1	2.9	1.5	NA	NA	NA	NA	NA	NA	NA	23.1	NA	NA	41.1	34.7	45.1	22	3.4	4.3	75.7	NA	82.5	NA	NA	4.5	NA	NA	NA	NA	NA
N14535	N	male	60	4.61	87	15.2	0.401	131	28.4	327	NA	172	9.2	9.5	0.16	17.9	NA	1	0.04	0.5	5.5	2.6	NA	NA	NA	NA	NA	NA	NA	NA	NA	NA	NA	NA	NA	NA	NA	NA	NA	NA	NA	NA	NA	NA	NA	NA	NA	NA	NA
N14689	N	male	18	4.95	85.8	13.5	0.425	140	28.2	329	0	184	8.1	16.4	0.149		NA	0.5	0	0.2	4.8	3.4	NA	NA	NA	NA	NA	NA	NA	NA	NA	NA	NA	NA	NA	NA	NA	NA	NA	NA	NA	NA	NA	NA	NA	NA	NA	NA	NA
N14882	N	female	16	4.74	82.7	13.8	0.392	131	27.6	334	NA	347	8.9	9.3	0.31	16.5	NA	0.7	0.03	0.17	6.2	4.4	NA	NA	NA	NA	NA	NA	NA	NA	NA	NA	NA	NA	NA	NA	NA	NA	NA	NA	NA	NA	NA	NA	NA	NA	NA	NA	NA
N14891	N	female	19	4.42	93.2	14.1	0.412	130	29.4	316	NA	334	9.9	11.3	0.33	24.3	NA	0.5	0.02	0.03	4.6	2.1	NA	NA	NA	NA	NA	NA	NA	NA	NA	NA	NA	NA	NA	NA	NA	NA	NA	NA	NA	NA	NA	NA	NA	NA	NA	NA	NA
N15007	N	male	17	6.06	90.8	14.6	0.55	172	28.4	313	NA	233	10.9	13	0.25	32.5	NA	0.7	0.04	0.16	6	2	NA	NA	NA	NA	NA	NA	NA	NA	NA	NA	NA	NA	NA	NA	NA	NA	NA	NA	NA	NA	NA	NA	NA	NA	NA	NA	NA
N15223	N	male	60	4.62	95.2	15	0.44	150	32.5	341	NA	231	10.6	12.9	0.24	29.5	NA	0.4	0.02	0.13	3.9	3.4	NA	NA	NA	NA	NA	NA	NA	NA	NA	NA	NA	NA	NA	NA	NA	NA	NA	NA	NA	NA	NA	NA	NA	NA	NA	NA	NA
N15318	N	male	1	4.55	78.4	13.5	0.36	121	26.5	338	NA	244	7.5	16	0.183		NA	0.8	0	0.5	2.7	6.2	NA	NA	NA	NA	NA	NA	260	NA	NA	NA	NA	NA	NA	NA	NA	NA	NA	172.8	NA	NA	243.7	NA	NA	NA	NA	NA	NA
N15397	N	male	14	4.8	84.9	14.1	0.41	138	28.7	338	0.01	298	8.2	16.7	0.245		NA	0.3	0.1	0.1	3.4	3.7	13.6	16.3	36.1	2.6	253	NA	NA	NA	18.4	NA	NA	NA	NA	NA	NA	NA	NA	NA	76.1	NA	NA	4.4	NA	NA	NA	18.6	37.5
N15400	N	male	66	NA	NA	NA	NA	NA	NA	NA	NA	NA	NA	NA	NA		NA	NA	NA	NA	NA	NA	NA	NA	NA	NA	NA	NA	50	23	33	NA	17	24	43.6	13.7	2.2	25.58	67.4	253.2	68.6	NA	213	4.6	NA	NA	278	NA	NA
N15430	N	male	60	4.98	96.3	13.9	0.48	157	31.6	328	0.01	200	10.3	17.8	0.206		NA	0.7	0	0.3	5	3.1	NA	NA	NA	NA	NA	NA	NA	35.1	39.3	NA	24	38.3	46	21.7	3.9	2.9	80.6	NA	86	NA	421.3	6.4	NA	NA	226	NA	NA
N15487	N	female	3	4.21	78.6	13.8	0.331	111	26.4	335	NA	736	8.4	8.7	0.62	12.6	NA	0.6	0.06	0.45	2	4.7	NA	NA	NA	NA	NA	NA	NA	NA	NA	NA	NA	NA	NA	NA	NA	NA	NA	NA	NA	NA	NA	NA	NA	NA	NA	NA	NA
N15508	N	male	71	4.6	73.6	16.8	0.338	102	22.3	303	NA	238	8.5	17.5	0.203		NA	0.2	0	0	1.9	1.2	NA	NA	NA	NA	NA	NA	NA	21.5	NA	NA	11.6	18	41.1	8	1.5	3.4	66.4	NA	59.8	0.68	174.2	2.7	NA	NA	NA	NA	NA
N15681	N	male	52	6.22	67.5	15.4	0.42	136	21.9	324	0	236	9.9	15.9	0.248	26.5	NA	0.4	0.06	0.35	3.3	1.8	NA	NA	NA	NA	NA	NA	39	21	18	NA	17	13	47.5	20.8	2.9	2.38	73.4	NA	95.1	NA	433	6.1	NA	NA	135	NA	NA
N15687	N	male	62	NA	94.3	14.4	0.482	161	31.5	334	0	208	8.6	16.5	0.178		NA	0.5	0	0.1	3.7	2.4	NA	NA	NA	NA	NA	NA	NA	27.1	NA	NA	29.1	35.6	41.8	24.3	3.7	3.2	74.5	NA	NA	0.93	462.4	NA	NA	NA	NA	NA	NA
N15710	N	male	52	3.95	102.3	14.1	0.404	133	33.7	329	NA	233	9.5	9.6	0.22	19.3	NA	1	0.04	0.81	3.1	2.4	NA	NA	NA	NA	NA	NA	NA	NA	NA	NA	NA	NA	NA	NA	NA	NA	NA	NA	NA	NA	NA	NA	NA	NA	NA	NA	NA
N16039	N	male	66	4.02	69.7	26.9	0.28	82	20.4	293	NA	248	9.1	9.8	0.23	19.2	NA	0.6	0.06	0.46	0.5	1.6	NA	NA	NA	NA	NA	NA	NA	NA	NA	NA	NA	NA	NA	NA	NA	NA	NA	NA	NA	NA	NA	NA	NA	NA	NA	NA	NA
N16223	N	female	20	4.42	90.1	13.5	0.4	131	29.6	328	0.01	232	8.4	16.3	0.194		NA	0.7	0.1	0.2	4	2.6	13.5	16.4	44.3	2.67	NA	NA	NA	NA	NA	NA	NA	NA	NA	NA	NA	NA	NA	NA	NA	NA	NA	NA	NA	NA	NA	NA	NA
N16330	N	female	53	4.56	93.6	13.2	0.427	134	29.4	314	NA	208	10	11.1	0.21	24	NA	0.3	0.02	0.15	5.9	2.7	NA	NA	NA	NA	NA	NA	NA	NA	NA	NA	NA	NA	NA	NA	NA	NA	NA	NA	NA	NA	NA	NA	NA	NA	NA	NA	NA
N16476	N	male	65	5.66	89.9	13.4	0.509	171	30.1	335	0	196	9.1	16.2	0.178	19.6	NA	0.3	0.01	0.18	4.1	2.7	NA	NA	NA	NA	0.78	NA	62.5	27.5	28.5	NA	NA	NA	45	NA	NA	NA	74	NA	74.3	NA	354.7	6.2	NA	NA	144.4	NA	NA
N16636	N	male	8	5.09	75	14	0.382	125	24.6	327	NA	312	8.9	9.3	0.28	16	NA	0.6	0.06	0.1	5	2.8	NA	NA	NA	NA	NA	NA	NA	NA	NA	NA	NA	NA	NA	NA	NA	NA	NA	NA	NA	NA	NA	NA	NA	NA	NA	NA	NA
N16804	N	male	66	4.5	92.2	12.8	0.415	135	30	325	NA	164	10.8	13.1	0.18	31.9	NA	0.4	0.04	0.33	5	1.5	NA	NA	NA	NA	NA	NA	NA	NA	NA	NA	NA	NA	NA	NA	NA	NA	NA	NA	NA	NA	NA	NA	NA	NA	NA	NA	NA
N16883	N	male	64	3.86	94.6	13.5	0.365	123	31.9	337	NA	156	9.1	9.3	0.14	17.9	NA	0.5	0.02	0.24	4.6	2.9	NA	NA	NA	NA	NA	NA	NA	NA	NA	NA	NA	NA	NA	NA	NA	NA	NA	NA	NA	NA	NA	NA	NA	NA	NA	NA	NA
N16887	N	male	6	5.9	65.4	14.2	0.386	116	19.7	300	0.01	396	6.9	16.4	0.273		NA	0.4	0.1	0.2	3	4.3	NA	NA	NA	NA	NA	NA	NA	13	NA	NA	NA	22.3	46.5	NA	NA	5	78.9	NA	NA	NA	NA	NA	NA	NA	NA	NA	NA
N16918	N	female	68	3.82	100.3	12.3	0.383	122	31.9	319	NA	216	9.3	9.7	0.2	18.2	NA	0.2	0.01	0.06	3.5	1	NA	NA	NA	NA	NA	NA	NA	NA	NA	NA	NA	NA	NA	NA	NA	NA	NA	NA	NA	NA	NA	NA	NA	NA	NA	NA	NA
N17713	N	male	8	5.45	68.1	16.3	0.371	115	21.1	310	NA	267	11.9	16.4	0.32	38.8	NA	0.4	0.12	0.59	3.4	4.4	NA	NA	NA	NA	NA	NA	NA	NA	NA	NA	NA	NA	NA	NA	NA	NA	NA	NA	NA	NA	NA	NA	NA	NA	NA	NA	NA
N17744	N	female	63	4.24	95.8	12.6	0.406	135	31.8	333	NA	256	8.9	9.2	0.23	16.1	NA	0.5	0.02	0.07	6	3.1	NA	NA	NA	NA	NA	NA	NA	NA	NA	NA	NA	NA	NA	NA	NA	NA	NA	NA	NA	NA	NA	NA	NA	NA	NA	NA	NA
N18020	N	female	53	4.29	90.2	12.2	0.39	130	30.2	335	0.01	282	8.3	16.5	0.235		NA	0.3	0	0.4	2.9	3.1	NA	NA	NA	NA	NA	NA	NA	20	NA	NA	26	25.3	41.1	13.2	1.5	3.9	74.5	NA	86.5	NA	NA	6.4	NA	NA	NA	NA	NA
N18051	N	female	3	4.14	85.9	13.3	0.36	120	29	337	0.02	235	6.2	15.7	0.146		NA	0.4	0	0.1	1.9	3.7	NA	NA	NA	NA	NA	NA	NA	NA	NA	NA	NA	NA	NA	NA	NA	NA	NA	182.3	NA	NA	NA	NA	NA	NA	NA	NA	NA
N18064	N	male	11	4.46	87	13.1	0.388	132	29.6	340	0	226	8.4	16.4	0.19		NA	0.4	0	0.2	1.9	1.8	NA	NA	NA	NA	NA	NA	NA	NA	NA	NA	NA	NA	NA	NA	NA	NA	NA	NA	NA	NA	NA	NA	NA	NA	NA	NA	NA
N18466	N	female	67	4.37	88.3	13.3	0.385	128	29.2	331	0.01	223	8.7	16.9	0.194		NA	0.5	0	0.1	3.3	1.9	NA	NA	NA	NA	NA	NA	NA	15.6	26	NA	16.7	28.2	42.1	8.5	1.7	4.9	78.3	NA	66.9	NA	373.4	4.9	NA	NA	113	NA	NA
N18470	N	male	56	4.84	97.3	14.4	0.47	151	31.3	321	0.01	630	6.9	16.4	0.433		NA	0.7	0.1	0.3	6.1	4.2	NA	NA	NA	NA	NA	NA	NA	11.8	NA	NA	24.8	38.8	41.3	10.5	1.8	3.7	69.4	NA	99.4	NA	454.8	6.5	NA	NA	NA	NA	NA
N18691	N	male	57	5.05	92.8	11.9	0.47	157	31	334	0.01	236	9.7	17.4	0.227		NA	0.5	0	0.4	5.8	1.1	NA	NA	NA	NA	NA	NA	NA	28	NA	NA	20.3	35.5	42.9	30.1	5.4	4.8	73.4	NA	73.1	NA	NA	5.3	NA	NA	NA	NA	NA
N18836	N	female	68	NA	93.5	14.3	0.422	138	30.6	327	0	302	8	16.2	0.243		NA	0.4	0	0.1	2.5	1.5	NA	NA	NA	NA	NA	NA	NA	23.1	NA	NA	14.7	31.5	42	13	2.1	4.5	75	NA	68.6	NA	NA	4.7	NA	NA	NA	NA	NA
N19021	N	female	8	4.32	83.1	14.7	0.359	114	26.4	318	NA	258	10.2	11.1	0.26	25.4	NA	0.7	0.01	0.04	3.7	3.7	NA	NA	NA	NA	NA	NA	NA	NA	NA	NA	NA	NA	NA	NA	NA	NA	NA	NA	NA	NA	NA	NA	NA	NA	NA	NA	NA
N19377	N	male	16	5.16	90.9	13	0.469	150	29.1	320	NA	364	9.3	9.7	0.34	18.6	NA	0.6	0.05	0.08	3.3	2.9	NA	NA	NA	NA	NA	NA	NA	NA	NA	NA	NA	NA	NA	NA	NA	NA	NA	NA	NA	NA	NA	NA	NA	NA	NA	NA	NA
N19422	N	female	18	5.11	74.9	17.3	0.382	124	24.3	324	0	321	9.2	15.8	0.296	21.7	NA	0.4	0.04	0.13	2.1	2.1	NA	NA	NA	NA	NA	NA	56	10	15	NA	8	NA	43.4	13.7	2.2	5.28	73.6	NA	66.4	NA	340	4.5	NA	NA	76	NA	NA
N19443	N	female	63	4.72	85.8	14.2	0.405	126	26.7	311	NA	161	9.9	11.1	0.16	24.7	NA	0.4	0.01	0.03	2.7	2.5	NA	NA	NA	NA	NA	NA	NA	NA	NA	NA	NA	NA	NA	NA	NA	NA	NA	NA	NA	NA	NA	NA	NA	NA	NA	NA	NA
N19467	N	female	65	4.56	93.4	13.2	0.426	134	29.4	315	NA	203	10.4	12.3	0.21	28.4	NA	0.5	0.02	0.2	3.1	2.7	NA	NA	NA	NA	NA	NA	NA	NA	NA	NA	NA	NA	NA	NA	NA	NA	NA	NA	NA	NA	NA	NA	NA	NA	NA	NA	NA
N19820	N	female	62	NA	92.9	12.5	0.391	126	29.9	321	0	206	9	16.5	0.184		NA	0.6	0	0.2	3.7	2.7	NA	NA	NA	NA	NA	NA	NA	NA	NA	NA	NA	NA	NA	NA	NA	NA	NA	NA	NA	NA	NA	NA	NA	NA	NA	NA	NA
N20119	N	male	1	3.27	93.9	14.4	0.307	100	30.6	326	NA	633	9.8	11.2	0.62	23.1	NA	0.5	0.01	0.19	1	4.2	NA	NA	NA	NA	NA	NA	NA	NA	NA	NA	NA	NA	NA	NA	NA	NA	NA	NA	NA	NA	NA	NA	NA	NA	NA	NA	NA
N20243	N	male	62	NA	97.1	13.7	0.38	127	32.3	332	0.01	136	8.8	16.6	0.119		NA	0.5	0.1	0.1	4.4	2.1	NA	NA	NA	NA	NA	NA	NA	157.6	130.7	NA	173.5	NA	36.1	10.3	2.8	10.9	81.4	NA	87.7	NA	462.9	4.7	NA	NA	NA	NA	NA
N20282	N	female	1	NA	NA	NA	NA	NA	NA	NA	NA	NA	NA	NA	NA		NA	NA	NA	NA	NA	NA	NA	NA	NA	NA	NA	NA	266.1	23.5	49.3	NA	15.9	36.6	47.1	9.9	1.4	3.1	78.1	NA	NA	NA	361.8	NA	NA	NA	NA	NA	NA
N20486	N	male	64	4.3	92.8	12.3	0.399	133	30.9	333	NA	138	10.7	12.4	0.15	29.2	NA	0.6	0.02	0.11	4.2	1.6	NA	NA	NA	NA	NA	NA	NA	NA	NA	NA	NA	NA	NA	NA	NA	NA	NA	NA	NA	NA	NA	NA	NA	NA	NA	NA	NA
N20755	N	male	59	NA	106.9	13.9	0.411	139	36.2	339	0	173	7.3	17	0.126		NA	0.6	0	0.1	1.1	1.8	NA	NA	NA	NA	NA	NA	NA	22	42.3	NA	50.8	41.5	40.8	13.8	2.7	5.3	71.4	NA	95.9	NA	NA	5.7	NA	NA	NA	22.4	1.7
N20762	N	male	64	NA	NA	NA	NA	NA	NA	NA	NA	NA	NA	NA	NA		NA	NA	NA	NA	NA	NA	NA	NA	NA	NA	NA	NA	73.3	24.1	18.9	NA	38.5	32.5	43	13.9	1.6	1.6	69.7	NA	NA	NA	425.4	NA	NA	NA	103.1	NA	NA
N21158	N	female	62	4.55	91.1	12.3	0.415	137	30.2	331	0	193	8.3	16.9	0.16		NA	0.5	0	0.1	4.9	2	NA	NA	NA	NA	NA	NA	NA	19.2	NA	NA	14.1	NA	43.7	10.5	1.7	2.9	77.8	NA	65.5	NA	NA	4.9	NA	NA	NA	21.6	4.3
N21341	N	male	5	4.34	90.2	12.2	0.392	130	29.8	331	0.01	245	8.4	16	0.207		NA	0.4	0	0.2	2.6	2.2	NA	NA	NA	NA	NA	NA	NA	14.1	32.8	NA	11.6	28.5	43	15.7	3	3.6	71.6	NA	51.4	NA	NA	4.9	NA	NA	NA	NA	NA
N21468	N	female	67	4.62	87.8	13	0.406	136	29.5	336	0	186	9	16	0.167	17.5	NA	0.2	0.01	0.07	1.9	1.3	NA	NA	NA	NA	NA	NA	NA	14	18	NA	10	NA	40.8	7.7	1.4	1.2	66.6	NA	NA	NA	NA	NA	NA	NA	NA	NA	NA
N21572	N	male	1	3.89	94.1	15.8	0.366	122	31.4	333	NA	553	10.3	11.3	0.57	26	NA	0.8	0.05	0.59	2	8.2	NA	NA	NA	NA	NA	NA	NA	NA	NA	NA	NA	NA	NA	NA	NA	NA	NA	NA	NA	NA	NA	NA	NA	NA	NA	NA	NA
N21617	N	male	18	4.97	91.6	12.2	0.455	157	31.6	345	0.01	288	7.6	16	0.219		NA	0.5	0	0	2.6	2.4	12.5	16.9	43.9	3	NA	NA	NA	33.5	32.6	NA	24.2	28.5	46.3	10.9	2.4	6.2	78.4	NA	102.3	0.81	588.8	8.7	NA	NA	114	NA	NA
N21697	N	female	3	4.94	81.2	13.3	0.4	132	26.6	327	0.04	309	8.1	15.9	0.249		NA	0.8	0.1	0.2	2.6	7.9	NA	NA	NA	NA	NA	NA	NA	14.2	NA	NA	7.1	37.5	45.9	7.2	1.2	5	74.4	NA	NA	NA	NA	NA	NA	NA	NA	NA	NA
N21768	N	female	62	3.91	93.5	12.5	0.366	124	31.6	339	0	216	7.1	16.3	0.153		NA	0.4	0	0.1	4.1	1.5	12.6	16.7	35.9	4.61	746	NA	NA	9.1	NA	NA	21.5	NA	39.7	14	2.8	4.1	71.2	NA	75.6	NA	NA	5.4	NA	NA	NA	NA	NA
N21804	N	male	74	4.44	89.6	13.2	0.397	131	29.6	331	0	211	8.9	17.1	0.188		NA	0.6	0	0.1	3	2.4	NA	NA	NA	NA	NA	NA	NA	NA	NA	NA	NA	NA	NA	NA	NA	NA	NA	NA	153.7	NA	586.2	11.5	NA	NA	NA	NA	NA
N22130	N	female	67	4.41	90.1	14.1	0.397	129	29.3	325	0	196	8	16.5	0.156		NA	0.3	0	0.1	4	1.9	NA	NA	NA	NA	NA	NA	NA	30.9	NA	NA	23.2	28.9	42.6	10.5	1.6	5.2	73.2	NA	59.1	NA	NA	5.4	NA	NA	NA	NA	NA
N22200	N	male	64	3.57	86	13.2	0.307	108	30.3	352	NA	216	7.7	7.7	0.17	8.6	NA	0	0.01	0.03	1.3	0.9	NA	NA	NA	NA	NA	NA	NA	NA	NA	NA	NA	NA	NA	NA	NA	NA	NA	NA	NA	NA	NA	NA	NA	NA	NA	NA	NA
N22247	N	female	85	3.56	71.6	19.8	0.255	77	21.6	302	NA	400	11	13.3	0.44	32.1	NA	0.7	0.03	0.18	9.3	1	NA	NA	NA	NA	NA	NA	NA	NA	NA	NA	NA	NA	NA	NA	NA	NA	NA	NA	NA	NA	NA	NA	NA	NA	NA	NA	NA
N22252	N	female	4	4.62	85.6	12.7	0.396	128	27.6	323	0.01	273	7.9	15.9	0.215		NA	0.6	0	0.3	2	4	NA	NA	NA	NA	NA	NA	NA	NA	NA	NA	NA	NA	NA	NA	NA	NA	NA	NA	NA	NA	NA	NA	NA	NA	NA	NA	NA
N22283	N	male	78	4.45	86.3	17.1	0.384	127	28.6	331	0.01	262	7.2	16.6	0.189		NA	1.3	0.1	0.1	4.3	0.5	NA	NA	NA	NA	NA	NA	NA	NA	NA	NA	NA	NA	NA	NA	NA	NA	NA	NA	NA	NA	NA	NA	NA	2.72	NA	NA	NA
N22449	N	female	19	5.39	80.5	14.5	0.434	142	26.3	327	NA	282	10.1	11.4	0.28	25.2	NA	0.6	0.03	0.17	5.5	3.1	NA	NA	NA	NA	NA	NA	NA	NA	NA	NA	NA	NA	NA	NA	NA	NA	NA	NA	NA	NA	NA	NA	NA	NA	NA	NA	NA
N22753	N	female	14	5.93	60.4	16.2	0.358	114	19.2	318	0	386	10.5	15.8	0.405	32.5	NA	0.4	0.01	0.12	3.5	3	NA	NA	NA	NA	NA	NA	NA	14	18	NA	12	NA	45.5	15.6	1.4	5.4	69.6	NA	56.1	NA	308	4	NA	NA	NA	NA	NA
N23126	N	male	62	5.77	81.2	14	0.47	155	26.9	331	0.01	365	7.7	16.8	0.28		NA	1	0.1	0.2	6.6	2.6	NA	NA	NA	NA	NA	NA	NA	20.5	22	NA	32.6	NA	44.5	8.1	2	11.8	85.6	NA	89.8	NA	373.8	4.5	NA	NA	NA	NA	NA
N23148	N	female	35	5	92.1	12.4	0.46	157	31.3	340	0	272	9.9	16.2	0.268	24.1	NA	0.4	0.03	0.09	4.5	2.7	NA	NA	NA	NA	NA	NA	73	9	13	NA	8	23	49.3	13.1	1.5	0.75	73.1	NA	51	NA	282	3.4	NA	NA	85	NA	NA
N23163	N	male	64	8.2	NA	NA	NA	NA	NA	NA	NA	NA	NA	NA	NA		NA	NA	NA	NA	NA	NA	NA	NA	NA	NA	NA	NA	NA	24.9	NA	NA	23.1	NA	43	14.9	1.9	2.8	73.8	NA	99	NA	414.8	6.8	NA	NA	NA	NA	NA
N23173	N	male	59	4.26	97.1	13.1	0.41	146	34.3	353	0	189	7.9	17.5	0.15		NA	0.3	0	0.1	2.2	1.1	NA	NA	NA	NA	NA	NA	NA	31.6	35.6	NA	87.5	29.8	41.2	20.8	3.2	3.4	71.7	NA	81.4	NA	547.1	6.2	NA	NA	NA	NA	NA
N23194	N	female	20	4.45	91.2	13.1	0.405	138	31.1	341	0	224	10.3	17.5	0.231		NA	0.9	0.1	0.3	6.2	2	NA	NA	NA	NA	NA	NA	NA	45.9	NA	NA	23.4	17.8	42.8	16.5	3.1	3.5	76.1	NA	NA	NA	NA	NA	NA	NA	NA	NA	NA
N23286	N	female	67	NA	NA	NA	NA	NA	NA	NA	NA	NA	NA	NA	NA		NA	NA	NA	NA	NA	NA	NA	NA	NA	NA	NA	NA	NA	13.1	21.5	NA	19.8	NA	43	14.7	2	2.5	73.9	NA	NA	NA	NA	NA	NA	NA	NA	NA	NA
N23301	N	male	79	4.7	96.8	13.9	0.455	148	31.5	325	NA	171	9.6	10	0.16	21.7	NA	0.4	0.04	0.1	6.2	1.6	NA	NA	NA	NA	NA	NA	NA	NA	NA	NA	NA	NA	NA	NA	NA	NA	NA	NA	NA	NA	NA	NA	NA	NA	NA	NA	NA
N23339	N	female	20	3.92	86.9	15.6	0.341	108	27.6	318	0	226	7.8	16.9	0.176		NA	0.5	0	0.1	3.9	2.2	12.8	15.6	39.9	3.49	NA	NA	NA	NA	NA	NA	NA	NA	NA	NA	NA	NA	NA	NA	NA	NA	NA	NA	NA	NA	NA	NA	NA
N23440	N	male	67	4.32	88.2	15	0.381	120	27.8	315	NA	548	9.2	9.5	0.51	18.8	NA	1	0.05	0.11	9.6	1.7	NA	NA	NA	NA	NA	NA	NA	NA	NA	NA	NA	NA	NA	NA	NA	NA	NA	NA	NA	NA	NA	NA	NA	NA	NA	NA	NA
N23558	N	female	72	3.4	97.9	13.3	0.333	104	30.6	312	NA	228	9.8	10.6	0.22	24.2	NA	0.2	0.01	0.01	4.4	0.4	NA	NA	NA	NA	NA	NA	NA	NA	NA	NA	NA	NA	NA	NA	NA	NA	NA	NA	NA	NA	NA	NA	NA	NA	NA	NA	NA
N23753	N	male	60	NA	NA	NA	NA	NA	NA	NA	NA	NA	NA	NA	NA		NA	NA	NA	NA	NA	NA	NA	NA	NA	NA	NA	NA	NA	10.5	18.6	NA	33.8	NA	39.6	15.6	3.8	3.9	75.1	NA	NA	NA	NA	NA	NA	NA	NA	NA	NA
N23756	N	male	60	6.4	65.7	16.6	0.42	139	21.7	331	0.015	257	9.6	17.6	0.245		NA	0.6	0.06	0.09	5.2	2.2	NA	NA	NA	NA	NA	NA	NA	NA	25.1	NA	NA	NA	NA	NA	NA	NA	NA	NA	89	NA	311.2	3.4	NA	NA	128	25.3	3.3
N23869	N	male	91	3.24	100.5	17.2	0.326	111	34.4	342	0	135	8.8	16.4	0.119	17.4	NA	0.4	0.03	0.4	2.8	0.8	NA	NA	NA	NA	NA	NA	NA	NA	NA	NA	NA	NA	NA	NA	NA	NA	NA	NA	NA	NA	NA	NA	NA	NA	NA	NA	NA
N23872	N	male	77	4.5	86.2	12.7	0.388	136	30.3	351	0	277	7.3	16.1	0.203		NA	1	0	0.1	8.4	3	NA	NA	NA	NA	NA	NA	NA	NA	NA	NA	NA	NA	NA	NA	NA	NA	NA	NA	NA	NA	NA	NA	NA	NA	NA	NA	NA
N23918	N	male	67	4.79	91.9	12.4	0.44	151	31.4	342	0	239	10	16	0.238	24.7	NA	0.3	0.03	0.17	4.1	1.8	NA	NA	NA	NA	NA	NA	55.7	24.7	24.8	NA	28.4	18.6	41	10.7	1.6	2.2	74.1	NA	112.5	NA	454	6.9	NA	NA	172.2	NA	NA
N24118	N	male	3	4.12	80.6	12.5	0.332	115	27.9	346	NA	376	10.3	11.8	0.39	26.1	NA	0.3	0.05	0.13	1.2	4.2	NA	NA	NA	NA	NA	NA	NA	NA	NA	NA	NA	NA	NA	NA	NA	NA	NA	NA	NA	NA	NA	NA	NA	NA	NA	NA	NA
N24233	N	female	59	4.14	82	13.6	0.34	118	28.5	347	0.008	143	7.7	17.5	0.11		NA	0.4	0.04	0.04	3.4	2.3	NA	NA	NA	NA	NA	NA	NA	NA	NA	NA	NA	NA	NA	NA	NA	NA	NA	NA	NA	NA	NA	NA	NA	NA	NA	NA	NA
N24245	N	female	35	NA	84.3	13.2	0.333	115	29.1	345	0	212	8	16.7	0.169		NA	0.5	0	0.1	2.2	1.9	12.2	16.2	35.5	3.62	NA	NA	56.8	14.1	15.4	NA	20.6	NA	44.1	11	2.1	5.8	73.8	NA	89.1	NA	447.8	3.1	NA	NA	NA	12.7	2.2
N24352	N	male	8	4.47	83	13.1	0.371	129	28.8	346	0	350	8.7	15.9	0.303	17.5	NA	0.5	0.01	0.2	4.8	2.8	NA	NA	NA	NA	NA	NA	NA	22.7	NA	NA	13.7	33.8	43.1	6.4	1.2	7.8	74	NA	66.3	NA	NA	5	NA	NA	NA	NA	NA
N24354	N	female	86	NA	92.1	11.7	0.415	136	30.2	328	0	153	10.7	16.5	0.164	31	NA	0.4	0.04	0.1	2.2	2.2	NA	NA	NA	NA	NA	NA	69	20.8	22.9	NA	33.4	NA	40.3	19.7	3.2	14.2	70.2	258.9	84.1	1.08	316.2	5.5	NA	NA	132	NA	NA
N24493	N	male	67	4.42	96.3	13	0.425	155	35	363	0	194	8.7	16.9	0.169		NA	0.6	0.1	0.2	2.9	2.3	NA	NA	NA	NA	NA	NA	NA	14.8	19.4	NA	31.6	NA	40.6	10.9	1.6	5.7	65.1	NA	91.9	NA	306.7	5.7	NA	NA	NA	NA	NA
N24512	N	female	73	5.49	67.3	15.8	0.369	118	21.6	321	NA	147	9.3	17.2	0.137		NA	0.4	0	0.2	3.2	1.8	NA	NA	NA	NA	NA	NA	NA	59.7	58.5	NA	47.9	NA	43.8	18.1	4.5	6.8	77.5	NA	NA	NA	NA	NA	NA	NA	NA	NA	NA
N24574	N	male	68	4	91.2	12.6	0.365	128	32	351	0	234	8.1	16.7	0.19		NA	0.3	0	0	3.9	1.3	NA	NA	NA	NA	NA	NA	NA	NA	NA	NA	NA	NA	NA	NA	NA	NA	NA	NA	NA	NA	NA	NA	NA	NA	NA	NA	NA
N24664	N	female	53	4.03	90.2	13.9	0.363	120	29.9	331	0	163	11.3	16.3	0.184	35.1	NA	0.3	0.03	0.09	3.1	2	NA	NA	NA	NA	NA	NA	NA	NA	NA	NA	NA	NA	NA	NA	NA	NA	NA	NA	NA	NA	NA	NA	NA	NA	NA	NA	NA
N24763	N	male	62	4.22	84.4	12.6	0.356	123	29.2	346	0	256	8.4	16.3	0.216		NA	0.7	0	0.1	5.5	2	NA	NA	NA	NA	NA	NA	NA	NA	NA	NA	NA	NA	NA	NA	NA	NA	NA	NA	NA	NA	NA	NA	NA	NA	NA	NA	NA
N24791	N	female	19	7	81.3	14.1	0.354	122	28.1	345	0	248	11.1	16.5	0.276	34.2	NA	0.3	0.02	0.11	2.8	2.9	NA	NA	NA	NA	NA	NA	NA	8.4	16.7	NA	11.3	NA	44.5	10.1	1.7	1.9	74.4	NA	57.1	NA	268	3.1	NA	NA	NA	NA	NA
N24838	N	male	9	NA	80	13.8	0.392	135	27.5	344	0	352	8.1	16.2	0.287		NA	0.4	0.1	0.4	2.8	2.5	NA	NA	NA	NA	NA	NA	226.5	NA	NA	NA	NA	NA	NA	NA	NA	NA	NA	NA	NA	NA	259.8	NA	NA	NA	NA	NA	NA
N24873	N	female	66	4.51	84.3	14.7	0.381	129	28.7	340	0.002	255	6.9	16.5	0.175		NA	0.5	0.06	0.16	4.7	2.2	NA	NA	NA	NA	NA	NA	NA	16.7	16.3	NA	23.6	NA	43.8	13.1	2.1	4.6	71.5	NA	61.7	NA	340.2	4.3	NA	NA	NA	NA	NA
N25069	N	male	64	4.07	98.4	17.2	0.401	136	33.4	339	0	157	9.4	16.8	0.148	33.5	NA	0.4	0.02	0.06	5.3	1.1	NA	NA	NA	NA	NA	NA	NA	32	NA	NA	62.8	26.1	39	25.7	5.2	17.7	64	NA	66.7	NA	NA	6.8	NA	NA	NA	NA	NA
N25111	N	male	2	4.59	76.4	13.1	0.351	117	25.6	335	0.007	322	8.2	16.3	0.263		NA	0.5	0.04	0.3	2.1	3.7	NA	NA	NA	NA	NA	NA	NA	NA	NA	NA	NA	NA	NA	NA	NA	NA	NA	NA	NA	NA	NA	NA	NA	NA	NA	NA	NA
N25113	N	male	9	4.37	81.3	13.5	0.355	124	28.4	350	0	229	7.7	16.2	0.175		NA	0.4	0	0.2	3.1	2.3	NA	NA	NA	NA	NA	NA	NA	13.3	NA	NA	NA	NA	42.1	NA	NA	NA	69	NA	NA	NA	NA	NA	NA	NA	NA	NA	NA
N25212	N	male	74	2.37	98.3	14.5	0.233	75	31.6	322	NA	143	10.5	13.1	0.15	28.3	NA	0.52	0.02	0.04	4.93	1.65	NA	NA	NA	NA	NA	NA	NA	NA	NA	NA	NA	NA	NA	NA	NA	NA	NA	NA	NA	NA	NA	NA	NA	NA	NA	NA	NA
N25213	N	male	61	4.87	93.7	13	0.456	160	33	352	0	293	8.2	15.4	0.24	12.6	NA	0.4	0.04	0.05	3.3	1.1	NA	NA	NA	NA	NA	NA	NA	13.1	24.3	NA	24.4	27.1	43.6	27.7	4.9	3.5	74.5	NA	98.2	NA	487.3	6.4	NA	NA	NA	53.8	2.2
N25275	N	female	64	3.99	90.2	13.4	0.36	128	32.1	355	0	182	9.4	17.3	0.171		NA	0.3	0	0.1	1.6	2.7	NA	NA	NA	NA	NA	NA	NA	28.7	NA	NA	16.4	30.4	42.6	10.3	1.8	4.5	74.2	NA	63.1	NA	NA	5.7	NA	NA	NA	NA	NA
N25381	N	male	72	4.85	87.4	13.3	0.424	145	29.9	342	0	336	8	15.5	0.269	11.4	NA	0.4	0.05	0.22	3.9	1.4	NA	NA	NA	NA	NA	NA	NA	24.7	NA	NA	51.4	NA	43.9	10.6	1.5	1.9	74	NA	94.1	NA	389.1	6.1	NA	NA	NA	NA	NA
N25479	N	male	73	NA	NA	NA	NA	NA	NA	NA	NA	NA	NA	NA	NA		NA	NA	NA	NA	NA	NA	NA	NA	NA	NA	NA	NA	NA	28.1	24.9	NA	41.9	NA	41.1	7.2	1.4	6.4	74.8	NA	122.1	NA	498.8	6.1	NA	NA	NA	NA	NA
N25521	N	male	68	4.58	92.6	13.1	0.424	143	31.2	337	0	359	8.9	15.7	0.32	17.6	NA	0.7	0.07	1.15	4.7	2.7	NA	NA	NA	NA	NA	NA	NA	18.7	NA	NA	NA	NA	40.1	NA	NA	NA	64.6	NA	106.2	NA	529.1	5	NA	NA	NA	NA	NA
N25536	N	male	60	5.02	84.7	13.3	0.425	147	29.2	345	0	164	9.9	17.3	0.162		NA	0.4	0.1	0.2	2.4	2.3	NA	NA	NA	NA	NA	NA	NA	NA	NA	NA	NA	NA	NA	NA	NA	NA	NA	NA	NA	NA	NA	NA	NA	NA	NA	NA	NA
N25650	N	female	53	4.26	89.4	13.1	0.381	130	30.5	341	0.01	278	7.6	16.2	0.21		NA	0.6	0	0.1	3.8	2.7	NA	NA	NA	NA	NA	NA	NA	NA	NA	NA	NA	NA	NA	NA	NA	NA	NA	NA	NA	NA	NA	NA	NA	NA	NA	NA	NA
N25795	N	female	59	NA	90.4	12.1	0.445	155	31.4	348	0	206	8.2	15.8	0.169	13.5	NA	0.2	0.01	0.03	3.2	1.7	NA	NA	NA	NA	NA	NA	NA	NA	NA	NA	NA	NA	40.4	NA	NA	NA	73.4	NA	66.1	0.92	312	5.6	NA	NA	NA	NA	NA
N25799	N	male	72	NA	71.1	14.6	0.431	137	22.6	318	0.002	186	8.1	16.8	0.151		NA	0.4	0.03	0.18	3.8	1.5	NA	NA	NA	NA	NA	NA	NA	12.5	NA	NA	13.5	23.9	46.4	18.1	3.4	5	69.5	NA	97.7	NA	383.4	4.4	NA	NA	NA	NA	NA
N25802	N	female	2	5.14	79.7	12.6	0.41	138	26.8	337	0.01	343	8.2	17.5	0.282		NA	0.5	0	0.1	3.5	3.7	NA	NA	NA	NA	NA	NA	NA	NA	NA	NA	NA	NA	NA	NA	NA	NA	NA	NA	NA	NA	NA	NA	NA	NA	NA	NA	NA
N25803	N	female	4	4.69	80.9	12.6	0.379	132	28.1	347	0	400	7.9	17.2	0.314		NA	0.5	0	0.3	2.8	3.3	NA	NA	NA	NA	NA	NA	NA	NA	NA	NA	NA	NA	NA	NA	NA	NA	NA	NA	NA	NA	NA	NA	NA	NA	NA	NA	NA
N25810	N	female	59	3.86	91.5	12.8	0.353	121	31.2	342	0	214	9.5	16	0.204	22.7	NA	0.3	0.02	0.07	2.7	2	12.5	16.8	32.9	3.24	293	NA	NA	12.5	NA	NA	11.2	26.7	42.2	15.6	3.1	10.1	70.2	NA	71.8	0.91	260.8	4.6	NA	NA	NA	NA	NA
N25847	N	female	63	4.65	88.3	12.6	0.411	137	29.4	333	0	254	9.5	16	0.242	23.1	NA	0.3	0.01	0.05	3.8	2	NA	NA	NA	NA	NA	NA	NA	13.4	NA	NA	23.8	NA	43.6	10	1.4	1.7	76.8	NA	67	NA	571.4	7	NA	NA	NA	NA	NA
N25919	N	female	62	4.66	83.8	12.7	0.39	139	29.8	356	0.01	225	8.8	17	0.198		NA	0.5	0.1	0.3	4.7	2.1	NA	NA	NA	NA	NA	NA	NA	NA	NA	NA	NA	NA	NA	NA	NA	NA	NA	NA	NA	NA	NA	NA	NA	NA	NA	NA	NA
N26013	N	female	65	5.45	63	14.9	0.344	114	21	332	0.03	351	8	16.6	0.281		NA	0.5	0.1	0	4.3	2.5	NA	NA	NA	NA	NA	NA	NA	13	17.4	NA	15.3	NA	40.2	8.6	1.3	4.2	72.5	NA	60.2	NA	NA	3.1	NA	NA	NA	NA	NA
N26168	N	male	74	4.79	88.5	15.8	0.424	138	28.8	325	NA	383	8.6	8.6	0.33	14.3	NA	0.8	0.04	0.29	5.9	2.5	NA	NA	NA	NA	NA	NA	NA	NA	NA	NA	NA	NA	NA	NA	NA	NA	NA	NA	NA	NA	NA	NA	NA	NA	NA	NA	NA
N26295	N	male	61	4.88	94.3	12.6	0.461	151	30.9	328	0	216	10.3	16.2	0.222	27.4	NA	0.4	0.06	0.33	4.1	2.8	NA	NA	NA	NA	NA	NA	NA	10.8	NA	NA	57.6	28.3	41.4	16.8	2.9	7.8	73.4	NA	90.5	1.04	419	4.9	NA	NA	NA	17.8	3.8
N26355	N	male	1	3.43	90.4	14.2	0.31	101	29.4	326	NA	329	10.2	11.4	0.34	25.7	NA	0.6	0.04	0.23	1.4	3.5	NA	NA	NA	NA	NA	NA	NA	NA	NA	NA	NA	NA	NA	NA	NA	NA	NA	NA	NA	NA	NA	NA	NA	NA	NA	NA	NA
N26453	N	female	64	3.94	85.7	12.7	0.337	116	29.4	343	0	212	10.9	16.5	0.231	31.9	NA	0.4	0.02	0.03	4.5	2.5	NA	NA	NA	NA	NA	NA	NA	NA	NA	NA	NA	NA	NA	NA	NA	NA	NA	NA	NA	NA	NA	NA	NA	NA	NA	NA	NA
N26459	N	male	59	NA	NA	NA	NA	NA	NA	NA	NA	NA	NA	NA	NA		NA	NA	NA	NA	NA	NA	NA	NA	NA	NA	NA	NA	NA	27	26.1	NA	29.6	NA	49.1	11.4	1.9	1.1	83	NA	104.2	NA	352.6	6.8	NA	NA	NA	NA	NA
N26471	N	male	63	5.16	89.7	13.1	0.463	157	30.4	339	0	268	8.5	17	0.229		NA	0.4	0.1	0.1	3.7	1.8	NA	NA	NA	NA	NA	NA	NA	NA	NA	NA	NA	NA	NA	NA	NA	NA	NA	NA	NA	NA	NA	NA	NA	NA	NA	NA	NA
N26530	N	male	64	4.19	89.8	13.9	0.376	132	31.5	351	0	192	8.4	16.9	0.162		NA	0.4	0.1	0.1	3	1.6	NA	NA	NA	NA	NA	NA	NA	19.7	NA	NA	16.8	14.5	43.7	15.7	3.1	2.4	68.8	NA	111.9	NA	NA	7.3	NA	NA	NA	NA	NA
N26618	N	male	6	4.94	72.9	14.7	0.36	119	24.1	331	NA	509	8.9	9.1	0.45	15.7	NA	0.8	0.02	1.32	1.9	8.8	NA	NA	NA	NA	NA	NA	NA	NA	NA	NA	NA	NA	NA	NA	NA	NA	NA	NA	NA	NA	NA	NA	NA	NA	NA	NA	NA
N26670	N	male	7	4.91	83.3	12.5	0.409	142	28.9	347	NA	194	10.7	12.4	0.21	28.8	NA	0.7	0.03	0	5.9	1.9	NA	NA	NA	NA	NA	NA	NA	NA	NA	NA	NA	NA	NA	NA	NA	NA	NA	NA	NA	NA	NA	NA	NA	NA	NA	NA	NA
N26695	N	female	63	4.12	91	12.8	0.375	126	30.7	337	0	287	8	16.6	0.23		NA	0.3	0	0.1	2.5	2.8	NA	NA	NA	NA	NA	NA	NA	13.9	NA	NA	NA	25.3	42.8	NA	NA	3.9	73.4	NA	68.1	NA	363.9	6.4	NA	NA	NA	NA	NA
N26721	N	female	65	4.5	80.4	19.4	0.362	117	26.1	324	0	179	8.9	16.1	0.159	22.9	NA	0.7	0.02	0.05	11.3	1.6	NA	NA	NA	NA	NA	NA	NA	38.6	37.1	NA	236.8	NA	43.5	6.2	1.1	9.8	75.3	NA	NA	NA	NA	NA	NA	NA	NA	NA	NA
N26733	N	male	59	4.99	95.1	13	0.474	166	33.3	350	0	197	8.6	15.8	0.169	15	NA	0.6	0.02	0.06	4.2	2.5	NA	NA	NA	NA	NA	NA	NA	21	NA	NA	27.2	25.5	43.5	20	2.6	3.5	72.2	NA	NA	NA	NA	NA	NA	NA	NA	NA	NA
N26839	N	male	63	5.44	85.5	12.6	0.465	156	28.7	335	NA	168	10.8	12.9	0.18	30.8	NA	0.57	0.03	0.07	3.07	1.42	NA	NA	NA	NA	NA	NA	NA	NA	NA	NA	NA	NA	NA	NA	NA	NA	NA	NA	NA	NA	NA	NA	NA	NA	NA	NA	NA
N26841	N	female	20	4.52	88.2	12.2	0.398	135	30	340	0.002	263	7.4	16.5	0.196		NA	0.39	0.03	0.06	6	1.94	NA	NA	NA	NA	NA	NA	NA	11.8	NA	NA	13.4	27.7	44.8	11	2.2	3.5	74.6	NA	66.1	NA	298.8	3.1	NA	NA	NA	NA	NA
N26856	N	male	67	4.48	96.4	12.6	0.432	148	33.1	343	0	185	10.6	16.9	0.196	29.1	NA	0.4	0.03	0.21	3.5	2.1	NA	NA	NA	NA	NA	NA	NA	49.9	NA	NA	62.4	41.8	47	17.9	2.7	4.8	72.7	NA	100	NA	NA	6.3	NA	NA	NA	NA	NA
N26857	N	male	66	3.83	98.3	14.3	0.376	129	33.6	342	0.107	170	8.8	18.1	0.15		NA	0.3	0.05	0.05	2.3	15.7	NA	NA	NA	NA	NA	NA	NA	NA	NA	NA	NA	NA	NA	NA	NA	NA	NA	NA	NA	NA	NA	NA	NA	NA	NA	NA	NA
N26880	N	male	6	4.3	84	12.3	0.361	126	29.3	349	NA	227	9.8	10.6	0.22	23.5	NA	0.7	0.01	0.72	2.6	4.2	NA	NA	NA	NA	NA	NA	NA	NA	NA	NA	NA	NA	NA	NA	NA	NA	NA	NA	NA	NA	NA	NA	NA	NA	NA	NA	NA
N27021	N	male	9	5.2	78.6	14.2	0.408	140	27	344	0.016	298	8.4	16.6	0.251		NA	0.8	0.07	0.38	2	5.8	NA	NA	NA	NA	NA	NA	NA	28.3	NA	NA	35.8	43.2	45.6	6.9	0.8	5.8	78.9	NA	40.7	NA	NA	3.4	NA	1.75	NA	NA	NA
N27040	N	female	65	4.54	93.1	13.5	0.422	141	31	333	0	177	12.1	16.2	0.214	40.3	NA	0.4	0.02	0.08	2.4	1.2	NA	NA	NA	NA	NA	NA	78.2	12.1	24.8	NA	13.1	NA	42.9	21.9	3.2	1.3	71.4	NA	68.6	NA	279.2	6.1	NA	NA	120.4	NA	NA
N27172	N	female	62	4.25	93.2	12.4	0.396	128	30.1	323	NA	223	10.1	11.4	0.23	25.6	NA	0.6	0.03	0.16	6.5	2.8	NA	NA	NA	NA	NA	NA	NA	NA	NA	NA	NA	NA	NA	NA	NA	NA	NA	NA	NA	NA	NA	NA	NA	NA	NA	NA	NA
N27299	N	female	16	4	89.7	13.5	0.43	148	30.8	343	0	279	10	16.1	0.279	25.9	NA	0.3	0.04	0.24	3.9	2.4	NA	NA	NA	NA	NA	NA	NA	33.2	NA	NA	NA	35.4	44.9	NA	NA	5	80.2	NA	71	0.95	524.4	3.5	NA	NA	NA	NA	NA
N27352	N	female	59	4.35	83.7	12.3	0.364	125	28.7	343	0	266	7.3	15.2	0.194	8.3	NA	0.3	0.02	0.1	2.4	1.8	NA	NA	NA	NA	NA	NA	NA	11.6	NA	NA	10.2	19.4	39.8	10.5	1.5	3.2	72.4	NA	64	NA	NA	4.6	NA	NA	NA	NA	NA
N27385	N	male	4	5.02	75.7	14	0.38	134	26.7	353	NA	459	10.4	11	0.48	27	NA	0.73	0.02	0.18	0.79	8.5	NA	NA	NA	NA	NA	NA	NA	NA	NA	NA	NA	NA	NA	NA	NA	NA	NA	NA	NA	NA	NA	NA	NA	NA	NA	NA	NA
N27400	N	male	62	5.16	85.5	13.7	0.441	153	29.7	347	0	165	9.1	15.8	0.15	19.7	NA	0.5	0.02	0.13	3.8	2.2	NA	NA	NA	NA	NA	NA	NA	NA	NA	NA	NA	NA	NA	NA	NA	NA	NA	NA	NA	NA	NA	NA	NA	NA	NA	NA	NA
N27459	N	male	76	6.07	65.5	15.5	0.397	128	21.2	323	0	199	8.7	16.7	0.174		NA	0.7	0.1	0.7	3.9	2.5	NA	NA	NA	NA	NA	NA	NA	11.6	17.2	NA	19.2	20.9	38	11.7	2.8	7.4	65.1	NA	NA	1.17	415.5	NA	NA	NA	117	NA	NA
N27508	N	female	16	4.43	79.1	12.6	0.351	117	26.3	333	0	387	7.9	16.4	0.305		NA	1	0.1	0.1	8.8	2.7	NA	NA	NA	NA	NA	NA	NA	NA	NA	NA	NA	NA	NA	NA	NA	NA	NA	NA	NA	NA	NA	NA	NA	NA	NA	NA	NA
N27651	N	male	63	4.79	87.4	13	0.418	149	31.1	356	0	397	8.9	15.5	0.353	17	NA	0.5	0.02	0.35	3.8	1.6	14	18.3	39.5	2.46	544	NA	NA	11.6	NA	NA	40.9	25.3	42.8	15.9	2.9	4.6	77.1	NA	89.2	1.03	407.1	4.6	NA	NA	NA	NA	NA
N27710	N	male	1	5.12	66.5	20.4	0.34	102	20	301	NA	416	7.1	15	0.294	9.6	NA	0.6	0.03	0.15	2.1	5.6	NA	NA	NA	NA	NA	NA	NA	NA	NA	NA	NA	NA	NA	NA	NA	NA	NA	NA	NA	NA	NA	NA	NA	NA	NA	NA	NA
N28012	N	female	59	4.72	88.3	13.4	0.417	143	30.3	343	0	265	7.6	16.1	0.202		NA	0.4	0	0.1	1.9	2.1	NA	NA	NA	NA	NA	NA	NA	NA	NA	NA	NA	NA	NA	NA	NA	NA	NA	NA	NA	NA	NA	NA	NA	NA	NA	NA	NA
N28314	N	female	15	4.32	93.4	12.3	0.404	138	32	343	0	272	8	15.4	0.218	11.5	NA	0.3	0.03	0.04	6	1.5	NA	NA	NA	NA	NA	NA	NA	NA	NA	NA	NA	NA	NA	NA	NA	NA	NA	NA	NA	NA	364.9	NA	NA	NA	NA	NA	NA
N28328	N	female	11	4.21	85.5	12.4	0.36	124	29.5	345	0.007	250	8.1	16.3	0.203		NA	0.4	0.02	0.06	5.2	2	NA	NA	NA	NA	NA	NA	NA	8.5	NA	NA	10.1	32.6	40.7	6	1.1	8.8	65.5	NA	NA	NA	NA	NA	NA	NA	NA	NA	NA
N28350	N	male	67	3.25	93.5	20.3	0.304	89	27.4	293	NA	252	8.8	9.6	0.22	16.8	NA	0.7	0.03	0.19	5.8	1	NA	NA	NA	NA	NA	NA	NA	NA	NA	NA	NA	NA	NA	NA	NA	NA	NA	NA	NA	NA	NA	NA	NA	NA	NA	NA	NA
N28359	N	male	10	4.71	82.2	12.4	0.387	136	28.8	350	0.005	253	8.2	17	0.207		NA	0.5	0.03	0.32	2.8	2.4	NA	NA	NA	NA	NA	NA	NA	17.7	NA	NA	16.7	33.8	44	7.1	1.2	4.7	69.3	NA	NA	NA	NA	NA	NA	NA	NA	NA	NA
N28450	N	male	17	3.46	96.5	14.6	0.334	113	32.7	338	NA	563	10.6	12.1	0.6	29.5	NA	1.3	0.1	0.61	4.6	5.4	NA	NA	NA	NA	NA	NA	NA	NA	NA	NA	NA	NA	NA	NA	NA	NA	NA	NA	NA	NA	NA	NA	NA	NA	NA	NA	NA
N28595	N	female	63	4.4	89	12.4	0.391	131	29.9	336	0	265	10.5	16	0.278	27.2	NA	0.4	0.03	0.06	4.9	1.9	NA	NA	NA	NA	NA	NA	NA	14.1	NA	NA	13.9	19.8	37	14.7	3.1	3.2	78.2	NA	77.8	NA	368.7	5.1	NA	NA	NA	NA	NA
N28602	N	female	68	4.17	89.3	13.5	0.373	125	30	336	0	315	8.7	15.6	0.275	16.9	NA	0.4	0.05	0.18	3.3	2.8	NA	NA	NA	NA	NA	NA	NA	11.7	NA	NA	15.3	34.5	43.9	8.4	1	4.7	77.5	NA	62.5	NA	NA	6	NA	NA	NA	NA	NA
N28612	N	female	1	4.15	76.9	21.1	0.319	102	24.6	320	NA	537	10.1	12.3	0.54	26.4	NA	0.73	0.04	0.09	0.94	5.32	NA	NA	NA	NA	NA	NA	NA	NA	NA	NA	NA	NA	NA	NA	NA	NA	NA	NA	NA	NA	NA	NA	NA	NA	NA	NA	NA
N28636	N	male	6	4.3	80.1	15.4	0.344	127	29.6	369	0	295	9.6	16.9	0.283	25.5	NA	0.3	0.03	0.07	2.5	3.1	13.6	16.5	45.6	1.82	NA	NA	NA	13	NA	NA	11	NA	NA	13.8	2.3	1.7	NA	NA	35.1	NA	252.7	5.4	NA	NA	NA	NA	NA
N28676	N	male	4	4.29	82	14.2	0.352	118	27.6	336	0.012	294	7.4	16.1	0.218		NA	0.3	0.04	0.11	1	4.4	NA	NA	NA	NA	NA	NA	NA	37.7	53.4	NA	15.6	34.3	42.5	8.5	1.5	0.8	73.2	NA	44.2	NA	NA	4.2	NA	1.77	NA	NA	NA
N28733	N	male	66	5.17	89.3	13.7	0.462	160	31	347	0	206	9.4	16	0.194	20.7	NA	0.5	0.02	0.21	5.4	2.7	NA	NA	NA	NA	0.58	NA	NA	31.8	NA	NA	NA	NA	45	NA	NA	NA	74.2	NA	91.2	NA	281.2	6.3	NA	NA	NA	NA	NA
N28779	N	male	60	4.56	91.2	13.2	0.416	143	31.5	346	0	323	8.6	15.9	0.27	16.2	NA	0.6	0.03	0.17	4.7	2.7	NA	NA	NA	NA	NA	NA	NA	NA	NA	NA	NA	NA	NA	NA	NA	NA	NA	NA	NA	NA	NA	NA	NA	NA	NA	NA	NA
N28788	N	male	67	5.47	83	14	0.454	147	26.9	324	NA	449	9.6	11.1	0.43	22.3	NA	1	0.05	0.18	9.9	2.3	NA	NA	NA	NA	NA	NA	NA	NA	NA	NA	NA	NA	NA	NA	NA	NA	NA	NA	NA	NA	NA	NA	NA	NA	NA	NA	NA
N28928	N	male	17	5.01	86.7	12.7	0.435	150	29.9	345	0.004	262	6.6	16	0.172		NA	0.4	0.03	0.12	3.1	2	NA	NA	NA	NA	NA	NA	NA	18.6	NA	NA	16.4	25.2	43.3	9.1	1.8	5.2	74.3	NA	80.9	NA	419.2	4.4	NA	NA	NA	NA	NA
N28941	N	female	1	NA	74.5	12.9	0.371	132	26.5	356	NA	237	9.6	9.7	0.23	21.1	NA	0.59	0.02	0.4	1.97	4.94	NA	NA	NA	NA	NA	NA	NA	NA	NA	NA	NA	NA	NA	NA	NA	NA	NA	NA	NA	NA	NA	NA	NA	NA	NA	NA	NA
N28959	N	female	62	4.21	95.7	11.8	0.403	133	31.6	330	NA	282	9.8	11.3	0.27	22.6	NA	0.3	0.02	0.06	4.2	2.2	NA	NA	NA	NA	NA	NA	NA	NA	NA	NA	NA	NA	NA	NA	NA	NA	NA	NA	NA	NA	NA	NA	NA	NA	NA	NA	NA
N29007	N	female	19	4	87.7	15.5	0.351	121	30.3	346	0	252	8.9	15.6	0.224	17.4	NA	0.4	0.02	0.16	3.4	2.1	NA	NA	NA	NA	NA	NA	NA	NA	NA	NA	NA	NA	NA	NA	NA	NA	NA	NA	NA	NA	NA	NA	NA	NA	NA	NA	NA
N29016	N	male	66	5.28	85.5	13.6	0.451	157	29.7	348	0.01	347	8.8	16.8	0.306		NA	0.9	0.1	0.2	7.9	2.3	NA	NA	NA	NA	NA	NA	NA	20.6	20.4	NA	47.5	NA	39.2	16.5	3	3.8	75.9	NA	105.6	NA	385	4	NA	NA	NA	NA	NA
N29110	N	female	64	4.5	87.1	13.3	0.392	134	29.8	342	NA	205	11.9	15.2	0.24	39.3	NA	0.6	0.05	0.09	5.9	1.7	NA	NA	NA	NA	NA	NA	NA	NA	NA	NA	NA	NA	NA	NA	NA	NA	NA	NA	NA	NA	NA	NA	NA	NA	NA	NA	NA
N29210	N	male	60	5.15	83	12.9	0.427	152	29.5	355	0.01	262	7.2	17	0.188		NA	0.4	0.1	0.2	3.8	1.1	NA	NA	NA	NA	NA	NA	NA	15.4	18.3	NA	15.9	NA	41.2	11.8	2.3	3.6	68.7	NA	83.5	NA	NA	4.7	NA	NA	NA	NA	NA
N29250	N	male	10	5.5	81.5	13.1	0.448	153	27.8	342	NA	447	9.4	10.4	0.42	20.5	NA	0.4	0.07	0.23	3.1	4.5	NA	NA	NA	NA	NA	NA	NA	NA	NA	NA	NA	NA	NA	NA	NA	NA	NA	NA	NA	NA	NA	NA	NA	NA	NA	NA	NA
N29259	N	male	17	5.26	84.7	12.6	0.446	161	30.6	361	0.01	191	9	17.1	0.173		NA	0.8	0.1	0.4	5.1	1.8	NA	NA	NA	NA	NA	NA	NA	14.6	NA	NA	19.3	22.5	40.2	19.1	4.5	3.8	66.5	NA	79.5	NA	500.8	3.8	NA	NA	NA	NA	NA
N29309	N	female	65	NA	NA	NA	NA	NA	NA	NA	NA	NA	NA	NA	NA		NA	NA	NA	NA	NA	NA	NA	NA	NA	NA	NA	NA	NA	14.7	25.4	NA	20.1	24.8	35.2	NA	NA	3.5	65.3	NA	NA	1.39	398	NA	NA	NA	153	NA	NA
N29338	N	male	63	4.28	101.9	13	0.436	150	35	344	NA	211	9.5	10.7	0.2	21.7	NA	0.4	0.01	0.05	4.4	2.7	NA	NA	NA	NA	NA	NA	NA	NA	NA	NA	NA	NA	NA	NA	NA	NA	NA	NA	NA	NA	NA	NA	NA	NA	NA	NA	NA
N29345	N	male	66	3.26	100.3	15.6	0.327	110	33.7	336	NA	182	9.6	10	0.17	20.9	NA	0.6	0.02	0.13	1.7	1	NA	NA	NA	NA	NA	NA	NA	NA	NA	NA	NA	NA	NA	NA	NA	NA	NA	NA	NA	NA	NA	NA	NA	NA	NA	NA	NA
N29445	N	male	61	5.29	86.1	14.1	0.456	153	29	336	0	262	7.5	16.4	0.196		NA	0.8	0.1	0.2	4.6	1.7	NA	NA	NA	NA	174	NA	NA	21.2	17.6	NA	25.9	NA	43	26.3	5	3.2	68.4	NA	90	NA	573.5	7	NA	NA	NA	NA	NA
N29554	N	male	1	4.06	81.5	12.9	0.331	118	29	356	0	382	8	15.1	0.305	11.8	NA	0.4	0.04	0.3	2.9	4.3	NA	NA	NA	NA	NA	NA	NA	20.5	41.4	NA	11.1	NA	43.5	6.9	0.9	4.7	66.4	NA	NA	NA	NA	NA	NA	NA	NA	NA	NA
N29652	N	female	20	5.55	66	17.7	0.366	117	21.1	320	0	446	8.4	15.4	0.376	16.8	NA	0.6	0.03	0.1	5.2	1.8	NA	NA	NA	NA	NA	NA	187.9	37.1	31.2	NA	23.1	NA	39.2	9.8	1.9	2.6	71.3	NA	28.1	NA	422.5	4.6	NA	NA	87.1	NA	NA
N29781	N	male	16	5.52	86.2	12.5	0.476	168	30.4	353	0	214	8.9	17.8	0.191		NA	0.4	0	0.4	2.7	1.7	NA	NA	NA	NA	NA	NA	247.8	11.8	19.9	NA	17.7	NA	48.3	15.8	3.8	3.4	79.2	NA	88	NA	471.4	4.6	NA	NA	135	NA	NA
N29898	N	female	16	7	93.2	12.1	0.397	137	32.1	345	0	237	9.9	16.1	0.236	25.2	NA	0.2	0.03	0.09	3.1	1.6	NA	NA	NA	NA	NA	NA	52.8	11.2	NA	NA	12.3	23.4	42.6	NA	NA	11.6	79.5	NA	59.2	0.73	345.2	5.1	NA	NA	NA	NA	NA
N30089	N	female	68	4.34	91.9	12.9	0.399	127	29.3	318	NA	222	11.1	14.1	0.25	33	NA	0.3	0.03	0.08	3.2	4.2	NA	NA	NA	NA	NA	NA	NA	NA	NA	NA	NA	NA	NA	NA	NA	NA	NA	NA	NA	NA	NA	NA	NA	NA	NA	NA	NA
N30093	N	female	67	4.68	84.6	13.4	0.396	135	28.7	340	0.004	330	7.6	16.4	0.25		NA	0.6	0.07	0.07	4.8	2.2	12.9	16.4	38.2	3.08	NA	NA	NA	NA	NA	NA	NA	NA	NA	NA	NA	NA	NA	NA	NA	NA	NA	NA	NA	NA	NA	NA	NA
N30156	N	female	69	4.89	83	12.6	0.406	140	28.5	344	0	281	8.1	16	0.228		NA	0.4	0	0.2	3.2	2.2	NA	NA	NA	NA	NA	NA	NA	17.3	NA	NA	17.1	33.2	43.5	9	1.7	4.7	75.1	NA	74.8	NA	NA	7.5	NA	NA	NA	NA	NA
N30242	N	male	7	6.11	61.6	15.4	0.376	123	20.2	328	0.01	351	8.4	18	0.296		NA	0.7	0.1	0.4	2.1	3.3	NA	NA	NA	NA	NA	NA	NA	NA	NA	NA	NA	NA	NA	NA	NA	NA	NA	NA	NA	NA	NA	NA	NA	NA	NA	NA	NA
N30259	N	male	61	3.87	104.7	13.5	0.405	129	33.3	319	NA	130	10.7	11.9	0.14	30.1	NA	0.41	0.01	0.05	9.33	1.55	NA	NA	NA	NA	NA	NA	NA	NA	NA	NA	NA	NA	NA	NA	NA	NA	NA	NA	NA	NA	NA	NA	NA	NA	NA	NA	NA
N30310	N	male	67	6.1	69.3	14.8	0.423	134	22	317	0	320	6.9	15.8	0.222		NA	0.5	0	0.1	3.1	1.6	NA	NA	NA	NA	NA	NA	NA	27.5	NA	NA	32.6	31.6	46.4	8.2	1.5	7.5	78	NA	88.6	NA	NA	7.9	NA	NA	NA	NA	NA
N30650	N	female	66	4.13	91.2	14	0.376	128	31.1	341	0.003	245	7.5	16	0.183		NA	0.3	0.04	0.16	2.8	1.6	NA	NA	NA	NA	NA	NA	NA	26.7	NA	NA	31.6	24.6	39.7	11.4	2.1	43.2	69.4	NA	83.8	NA	359.9	11.8	NA	NA	NA	NA	NA
N30690	N	male	61	NA	91.3	13.3	0.477	158	30.3	331	0	240	10.4	16.1	0.25	28.4	NA	0.4	0.11	0.57	2.9	3.1	12.9	15.9	38.9	2.83	0.26	NA	NA	NA	NA	NA	NA	NA	NA	NA	NA	NA	NA	NA	89.6	NA	537	8.6	NA	NA	NA	24.6	2.7
N30714	N	female	67	4.73	93.2	12.7	0.441	145	30.6	329	0	292	10.5	16.4	0.307	30.8	NA	0.3	0.03	0.08	3.2	1.6	NA	NA	NA	NA	0.22	NA	NA	16.8	NA	NA	NA	NA	46.7	NA	NA	NA	81.5	NA	72.4	NA	346	4.7	NA	NA	NA	NA	NA
N30720	N	female	6	4.7	70.6	12.9	0.332	115	24.4	346	0.01	453	7.4	16.2	0.337		NA	0.8	0	0.5	2.8	7.8	NA	NA	NA	NA	NA	NA	NA	20.5	NA	NA	11.6	44.7	44.7	6.6	1.3	20.5	64.2	NA	36.7	NA	NA	4.6	NA	NA	NA	NA	NA
N30809	N	female	6	4.5	79.8	13.6	0.359	112	24.9	312	NA	484	9.2	9.1	0.44	18	NA	0.57	0.04	0.62	1.53	6.53	NA	NA	NA	NA	NA	NA	NA	NA	NA	NA	NA	NA	NA	NA	NA	NA	NA	NA	NA	NA	NA	NA	NA	NA	NA	NA	NA
N30811	N	female	6	4.49	77.3	14.7	0.347	111	24.7	320	NA	469	9.5	9.5	0.45	19.3	NA	0.49	0.02	0.38	1.69	5.03	NA	NA	NA	NA	NA	NA	NA	NA	NA	NA	NA	NA	NA	NA	NA	NA	NA	NA	NA	NA	NA	NA	NA	NA	NA	NA	NA
N30855	N	female	69	4.59	85.9	13.9	0.394	132	28.8	335	0.003	202	8.1	16.9	0.163		NA	0.6	0.02	0.14	4.4	1.8	NA	NA	NA	NA	NA	NA	NA	21.7	NA	NA	25.3	28.9	39.3	NA	1.9	12.8	68.5	NA	73.2	0.93	346	3.8	NA	NA	NA	NA	NA
N30907	N	male	72	NA	NA	NA	NA	NA	NA	NA	NA	NA	NA	NA	NA		NA	NA	NA	NA	NA	NA	NA	NA	NA	NA	NA	NA	NA	NA	16.5	NA	NA	NA	NA	NA	NA	NA	NA	NA	108.7	NA	NA	5	NA	NA	NA	NA	NA
N30917	N	female	2	4.06	90.6	14	0.368	121	29.8	329	NA	314	9.6	9.9	0.3	22.6	NA	1.49	0.05	0.4	3.83	7.16	NA	NA	NA	NA	NA	NA	NA	NA	NA	NA	NA	NA	NA	NA	NA	NA	NA	NA	NA	NA	NA	NA	NA	NA	NA	NA	NA
N30947	N	male	1	4.47	79.6	13.6	0.356	121	27.1	340	NA	277	8.8	9.2	0.24	14.6	NA	0.47	0.02	0.3	3.12	4.01	NA	NA	NA	NA	NA	NA	NA	NA	NA	NA	NA	NA	NA	NA	NA	NA	NA	NA	NA	NA	NA	NA	NA	NA	NA	NA	NA
N30953	N	female	6	4.71	82.6	12.1	0.39	129	27.4	332	0	438	8.9	15.6	0.39	17.5	7.69	0.28	0.03	0.23	3.87	3.28	NA	NA	NA	NA	NA	NA	NA	NA	NA	NA	NA	NA	NA	NA	NA	NA	NA	NA	NA	NA	NA	NA	NA	NA	NA	NA	NA
N30967	N	female	6	4.94	75.5	14	0.373	119	24.1	319	NA	260	10.4	11.7	0.27	26.8	5.27	0.26	0.01	0.21	1.06	3.73	NA	NA	NA	NA	NA	NA	NA	NA	NA	NA	NA	NA	NA	NA	NA	NA	NA	NA	NA	NA	NA	NA	NA	NA	NA	NA	NA
N30988	N	male	71	4.99	87.1	13.9	0.435	147	29.4	338	0	243	8.8	15.9	0.215	18.5	NA	0.4	0.03	0.11	4.2	1.6	NA	NA	NA	NA	NA	NA	NA	12	17.3	NA	11.2	16.6	42.8	10.9	1.8	2.8	74.5	NA	89.3	0.87	324.6	3.2	NA	NA	107	NA	NA
N31016	N	female	12	4.66	91	12.3	0.424	138	29.6	325	NA	194	9.9	11.4	0.19	23.5	NA	0.77	0.01	0.06	3.04	1.23	NA	NA	NA	NA	NA	NA	NA	NA	NA	NA	NA	NA	NA	NA	NA	NA	NA	NA	NA	NA	NA	NA	NA	NA	NA	NA	NA
N31031	N	female	78	4.46	90.9	14.3	0.406	135	30.2	332	0.004	154	9.7	17.7	0.149		5.69	0.54	0.03	0.08	3.87	1.18	NA	NA	NA	NA	NA	NA	NA	102	NA	99.3	NA	NA	40.7	19.3	4.6	2.3	68.3	NA	91.3	NA	333.2	NA	9	NA	NA	NA	NA
N31052	N	male	76	4.9	NA	NA	NA	NA	NA	NA	NA	NA	NA	NA	NA		NA	NA	NA	NA	NA	NA	NA	NA	NA	NA	NA	NA	67.5	11.3	NA	15.4	NA	NA	40.5	12.7	2	3.36	68	NA	79.5	NA	433.2	NA	5.49	NA	152.5	NA	NA
N31059	N	male	5	NA	NA	NA	NA	NA	NA	NA	NA	NA	NA	NA	NA		NA	NA	NA	NA	NA	NA	NA	NA	NA	NA	NA	NA	NA	9.7	NA	NA	10.8	19	46.2	6.8	1.4	2.8	70.3	NA	NA	NA	NA	NA	NA	2.14	NA	NA	NA
N31106	N	female	3	5.06	74.1	13.6	0.375	132	26.1	352	NA	467	8.3	8.6	0.39	11.7	11.7	0.76	0.04	0.21	6.29	4.4	13.3	17.6	47.3	3.54	NA	NA	NA	11.8	NA	NA	NA	NA	42.3	NA	NA	NA	70.1	NA	NA	NA	NA	NA	NA	NA	NA	NA	NA
N31156	N	female	2	3.85	87.3	14.2	0.336	104	27	310	NA	511	7.9	8	0.4	9.3	7.61	0.39	0.02	0.34	1.12	5.74	NA	NA	NA	NA	NA	NA	NA	NA	NA	NA	NA	NA	NA	NA	NA	NA	NA	NA	NA	NA	NA	NA	NA	NA	NA	NA	NA
N31163	N	male	15	4.56	89.5	12.9	0.41	138	30.2	337	0	233	8.5	15.5	0.2	15.4	4.49	0.4	0.03	0.06	2.33	1.67	NA	NA	NA	NA	NA	NA	NA	9.5	NA	21.5	NA	NA	49.2	29.5	5	2.3	74.8	NA	NA	NA	NA	NA	NA	NA	NA	NA	NA
N31179	N	male	12	4.87	77.9	12.8	0.379	130	26.7	342	NA	251	9.5	16.6	0.238	24.3	NA	0.4	0.01	0.46	3.4	3	NA	NA	NA	NA	NA	NA	NA	NA	NA	NA	NA	NA	NA	NA	NA	NA	NA	NA	NA	NA	NA	NA	NA	NA	NA	NA	NA
N31191	N	female	14	4.75	88	14.2	0.418	129	27.2	309	NA	310	9.4	10.7	0.29	21.1	5.43	0.59	0.03	0.13	2.98	1.7	NA	NA	NA	NA	NA	NA	NA	NA	NA	NA	NA	NA	NA	NA	NA	NA	NA	NA	NA	NA	NA	NA	NA	NA	NA	NA	NA
N31193	N	male	59	4.56	96.7	12.2	0.441	151	33.1	342	0	229	8.8	8.8	0.2	15.1	7.05	0.4	0.02	0.01	5.1	1.5	NA	NA	NA	NA	NA	NA	NA	24.2	NA	64.4	NA	23	45.4	13.8	2.2	1.7	70.4	NA	78.2	NA	330.9	NA	5.84	NA	NA	NA	NA
N31194	N	male	59	4.78	95.7	11.8	0.458	158	33.1	345	0	231	8.5	15.9	0.196	15.7	NA	0.3	0.06	0.1	2.9	0.8	NA	NA	NA	NA	NA	NA	NA	NA	NA	NA	NA	NA	NA	NA	NA	NA	NA	NA	NA	NA	NA	NA	NA	1.46	NA	NA	NA
N31197	N	male	5	4.45	84.8	12.4	0.378	135	30.4	359	0	301	8	15.4	0.241	12	NA	0.5	0.04	0.98	3.2	5.1	NA	NA	NA	NA	NA	NA	NA	NA	NA	NA	NA	NA	NA	NA	NA	NA	NA	NA	NA	NA	NA	NA	NA	1.28	NA	NA	NA
N31198	N	female	10	4.58	85.7	12.4	0.392	137	29.9	349	0	272	9.9	15.9	0.269	24.1	NA	0.5	0.05	0.4	4.2	3.8	NA	NA	NA	NA	NA	NA	NA	NA	NA	NA	NA	NA	NA	NA	NA	NA	NA	NA	NA	NA	NA	NA	NA	1.38	NA	NA	NA
N31208	N	female	63	4.46	87.2	13.8	0.389	131	29.3	336	0	443	8.9	15.5	0.397	17.7	NA	0.5	0.11	0.81	3.9	2.8	NA	NA	NA	NA	NA	NA	76.4	14.9	21.5	NA	25.1	28.1	41.9	10.5	1.6	3	84.1	NA	59.7	NA	505.5	5.4	NA	NA	100.7	NA	NA
N31213	N	male	68	5.07	89.7	13.2	0.455	151	29.8	332	0	210	10	11.4	0.21	25.4	6.47	0.4	0.02	0.3	3.5	2.2	NA	NA	NA	NA	NA	NA	NA	51.6	NA	43.4	NA	25.1	43.3	8.4	1.8	5	72.6	NA	76	0.8	407.5	NA	6.2	NA	171	NA	NA
N31223	N	male	15	4.53	57.8	33.4	0.262	87	19.2	331	0.23	534	9.4	15.5	0.499	31	6.89	0.39	0.07	0.1	4.22	2.11	NA	NA	NA	NA	NA	NA	NA	NA	NA	NA	NA	NA	NA	NA	NA	NA	NA	NA	NA	NA	NA	NA	NA	NA	NA	NA	NA
N31244	N	male	70	4.86	86.5	13.9	0.42	147	30.4	351	0.008	221	7.5	16.5	0.165		NA	0.45	0.02	0.42	4.51	1.5	NA	NA	NA	NA	NA	NA	NA	26.3	NA	NA	19.2	20.4	43.2	14.8	2.6	2.8	64.3	NA	111	NA	280.1	6.5	NA	NA	NA	NA	NA
N31255	N	male	68	4.93	85.5	13.2	0.422	142	28.8	336	0	270	8.7	16	0.234	17.4	NA	0.7	0.04	0.2	6.2	1.8	NA	NA	NA	NA	NA	NA	92.6	14.1	18.2	NA	25.9	22.6	41.7	9.5	1.3	2.72	72.3	NA	97	NA	492.2	8.2	NA	NA	114.8	NA	NA
N31260	N	male	14	4.86	81.4	13.2	0.396	140	28.8	354	0	287	6.7	16.4	0.192		5.14	0.42	0.03	0.08	2.06	2.56	NA	NA	NA	NA	NA	NA	NA	NA	NA	NA	NA	NA	NA	NA	NA	NA	NA	NA	NA	NA	NA	NA	NA	NA	NA	NA	NA
N31261	N	female	7	4.34	81.2	14.3	0.353	117	26.8	331	0.02	389	7.1	15.9	0.277		NA	0.59	0.05	0.24	2.63	2.67	NA	NA	NA	NA	NA	NA	249.3	15.3	NA	NA	9.7	40	43.6	5.3	1.2	8.3	71	NA	45.9	NA	229.2	3.7	NA	NA	NA	NA	NA
N31270	N	male	17	4.93	90.1	12.6	0.444	150	30.4	337	NA	167	10.1	17	0.17	27.9	NA	0.3	0.01	0.45	3.6	2.4	NA	NA	NA	NA	NA	NA	NA	NA	NA	NA	NA	NA	NA	NA	NA	NA	NA	NA	NA	NA	NA	NA	NA	NA	NA	NA	NA
N31272	N	female	14	4.33	86.5	13.4	0.374	133	30.7	356	0.001	239	7.9	16.5	0.189		4.8	0.32	0.02	0.16	2.07	2.24	NA	NA	NA	NA	NA	NA	NA	NA	NA	NA	NA	NA	NA	NA	NA	NA	NA	NA	NA	NA	NA	NA	NA	NA	NA	NA	NA
N31284	N	male	68	6.46	66.4	16	0.429	137	21.2	319	0	241	10.2	15.9	0.245	28.2	7.93	0.54	0.05	0.26	4.67	2.41	NA	NA	NA	NA	NA	NA	68.6	12.9	NA	24.8	NA	30.6	47.7	22.5	3.4	1.85	77.4	NA	121.3	NA	674.6	NA	7.24	NA	74	NA	NA
N31302	N	female	4	4.49	79.1	13.2	0.355	120	26.7	338	0	302	9.5	9.5	0.29	19.6	5.78	0.5	0.03	0.41	1.7	3.2	NA	NA	NA	NA	NA	NA	NA	10.5	NA	13.2	NA	21.7	46.9	8.1	1.5	0.6	73.9	NA	38	NA	NA	NA	4.3	NA	NA	15.7	2.8
N31304	N	male	4	NA	84.1	12.5	0.401	135	28.3	337	NA	385	8.6	9.1	0.33	14	NA	0.46	0.02	0.32	3.16	3.7	NA	NA	NA	NA	NA	NA	NA	NA	NA	NA	NA	NA	NA	NA	NA	NA	NA	NA	NA	NA	NA	NA	NA	NA	NA	NA	NA
N31346	N	female	6	4.37	81.7	13.8	0.357	126	28.9	353	0.003	343	6.9	15.8	0.238		NA	0.49	0.06	0.14	3.95	2.3	NA	NA	NA	NA	NA	NA	NA	9.7	NA	NA	11.3	21.6	42	7.6	1.4	2.2	69.4	NA	NA	NA	NA	NA	NA	NA	NA	NA	NA
N31393	N	male	6	4.16	74.8	15.8	0.311	91	21.9	293	NA	559	9.9	10.6	0.55	23.7	8.87	0.53	0.01	0.96	1.82	5.55	NA	NA	NA	NA	NA	NA	NA	NA	NA	NA	NA	NA	NA	NA	NA	NA	NA	NA	NA	NA	NA	NA	NA	NA	NA	NA	NA
N31397	N	male	69	4.45	89.2	15.3	0.397	135	30.3	340	NA	237	11.9	13.4	0.28	39.1	NA	0.46	0.05	0.21	3.53	2.46	NA	NA	NA	NA	NA	NA	NA	NA	NA	NA	NA	NA	NA	NA	NA	NA	NA	NA	NA	NA	NA	NA	NA	NA	NA	NA	NA
N31398	N	female	71	NA	91	13.7	0.407	136	30.3	333	0	170	10.7	16.2	0.182	31.2	NA	0.2	0.01	0.08	2.7	1.1	NA	NA	NA	NA	NA	NA	NA	18.1	NA	NA	12.9	NA	41.3	14	2.2	3.02	70.5	NA	62.3	NA	231.3	7	NA	NA	NA	NA	NA
N31399	N	female	7	4.38	83.3	11.9	0.365	131	29.8	358	0	273	9.6	16.5	0.263	24.3	NA	0.4	0.02	0.09	3	4	NA	NA	NA	NA	NA	NA	NA	NA	NA	NA	NA	NA	NA	NA	NA	NA	NA	NA	NA	NA	NA	NA	NA	NA	NA	NA	NA
N31441	N	male	14	5.35	85.6	11.4	0.458	158	29.5	345	0	218	8.8	9.2	0.19	15.5	6.55	0.5	0.02	0.21	4.5	1.4	NA	NA	NA	NA	NA	NA	NA	9.4	NA	17.9	NA	NA	44.9	15.3	3	0.7	69.5	NA	73.3	1.07	351.2	NA	3.8	NA	NA	NA	NA
N31479	N	female	64	4.18	90.1	12.7	0.376	128	30.5	339	0	198	7.7	15.2	0.153	9.8	NA	0.4	0.02	0.21	4.5	1.5	NA	NA	NA	NA	NA	NA	NA	15.7	NA	NA	19.3	15.2	45.3	11	2	0.9	74	NA	65.8	1	405.2	9.1	NA	NA	NA	NA	NA
N31486	N	male	14	5.84	81	13	0.473	154	26.4	326	0	324	11.4	14.1	0.37	35.9	6.66	0.5	0.05	0.16	3.6	2.4	NA	NA	NA	NA	NA	NA	NA	16.6	NA	18.8	NA	NA	47.1	17.3	3.5	5.7	73.9	NA	75.3	NA	525.6	NA	3	NA	NA	NA	NA
N31508	N	male	62	4.57	94.3	13.6	0.431	146	31.9	339	0	178	11.2	12.7	0.2	33.4	7.06	0.8	0.07	0.19	4.1	1.9	NA	NA	NA	NA	NA	NA	NA	19.7	NA	36.7	NA	NA	38.6	9.5	2.1	2.8	66.9	NA	72.7	NA	493.6	NA	4.4	NA	NA	NA	NA
N31545	N	male	68	5	92.8	12.7	0.464	161	32.3	348	0	196	10.5	16.6	0.206	29.4	NA	0.4	0.04	0.24	4.4	1.9	NA	NA	NA	NA	NA	NA	NA	41.9	27.6	NA	28	22	43.2	11.5	2.4	5.6	74.5	NA	NA	1.06	502.8	NA	NA	NA	103	NA	NA
N31549	N	male	64	4.51	87.4	12.4	0.394	138	30.6	350	NA	164	11.6	13.6	0.19	37.6	NA	0.54	0.03	0.08	3.92	2.11	NA	NA	NA	NA	NA	NA	NA	NA	NA	NA	NA	NA	NA	NA	NA	NA	NA	NA	NA	NA	NA	NA	NA	NA	NA	NA	NA
N31561	N	female	64	4.12	88.9	18.2	0.37	118	28.7	323	0	120	10.7	16.6	0.13	32.1	10.16	0.86	0	0.03	8.55	0.72	NA	NA	NA	NA	NA	NA	NA	36.5	NA	50.8	NA	23.9	43.8	7	1.1	4.5	72.3	NA	NA	NA	431.6	NA	NA	NA	NA	NA	NA
N31565	N	male	73	6.16	73.5	14.3	0.453	139	22.6	307	0	183	10.4	12	0.19	29.5	5.32	0.4	0.03	0.14	4	0.8	NA	NA	NA	NA	NA	NA	NA	18.9	NA	14	NA	20.6	47.3	18.5	3.3	7.6	71.2	NA	85.9	NA	377.7	NA	4.21	NA	NA	NA	NA
N31566	N	female	20	4.44	90.7	12.3	0.4	133	29.9	329	0	254	10	16.3	0.25	25.5	10.05	0.46	0.03	0.1	7.22	2.24	NA	NA	NA	NA	NA	NA	NA	NA	NA	NA	NA	NA	NA	NA	NA	NA	NA	NA	NA	NA	NA	NA	NA	NA	NA	NA	NA
N31587	N	female	11	4.74	85.1	12.6	0.403	137	29	341	0	227	9.5	16	0.216	21.8	6.9	0.35	0.02	0.06	2.64	3.83	NA	NA	NA	NA	NA	NA	NA	11.2	NA	13.6	NA	NA	44.1	12.3	2.2	6.2	74.3	NA	NA	NA	NA	NA	NA	NA	NA	NA	NA
N31592	N	male	7	5.15	85.6	12.4	0.44	139	27	315	NA	133	11.2	13.1	0.28	33.3	13.57	0.76	0.1	0.6	8.7	3.41	NA	NA	NA	NA	NA	NA	NA	NA	NA	NA	NA	NA	NA	NA	NA	NA	NA	NA	NA	NA	NA	NA	NA	NA	NA	NA	NA
N31597	N	male	4	4.4	86.8	12.7	0.38	122	27.7	319	NA	167	10.1	10.1	0.17	23.6	3.37	0.35	0.06	0.04	1.33	1.59	NA	NA	NA	NA	NA	NA	NA	NA	NA	NA	NA	NA	NA	NA	NA	NA	NA	NA	NA	NA	NA	NA	NA	NA	NA	NA	NA
N31600	N	female	19	24	NA	NA	NA	NA	NA	NA	NA	NA	NA	NA	NA		NA	NA	NA	NA	NA	NA	NA	NA	NA	NA	NA	NA	NA	12.4	NA	12.6	NA	NA	44.3	14.2	2.4	1.5	74.8	NA	68.5	NA	434.2	NA	5.21	NA	NA	NA	NA
N31625	N	female	65	3.3	NA	NA	NA	NA	NA	NA	NA	NA	NA	NA	NA		NA	NA	NA	NA	NA	NA	NA	NA	NA	NA	NA	NA	NA	13.8	NA	NA	NA	NA	42.3	NA	NA	NA	77.6	NA	51.6	NA	324.2	NA	4.13	NA	NA	NA	NA
N31633	N	female	67	3.95	91.8	11.6	0.362	124	31.3	341	0	288	9.6	16	0.277	23.3	NA	0.3	0.05	0.13	2.4	1.6	NA	NA	NA	NA	NA	NA	NA	NA	27.1	NA	NA	NA	NA	NA	NA	NA	NA	NA	NA	NA	NA	NA	NA	NA	NA	17.5	1.8
N31651	N	female	17	4.15	80	14.8	0.332	111	26.7	334	NA	229	12.7	20.9	0.29	44.1	NA	0.5	0.02	0.16	4.12	3.72	NA	NA	NA	NA	NA	NA	NA	NA	NA	NA	NA	NA	NA	NA	NA	NA	NA	NA	NA	NA	NA	NA	NA	NA	NA	NA	NA
N31664	N	female	10	4.64	81.9	12.3	0.38	117	25.2	308	NA	350	9.9	9.9	0.35	21.8	NA	0.4	0.05	0.2	3.4	2.9	NA	NA	NA	NA	NA	92	NA	NA	NA	NA	NA	NA	NA	NA	NA	NA	NA	NA	NA	NA	NA	NA	NA	NA	NA	NA	NA
N31666	N	male	59	5	93.5	12.6	0.468	164	32.7	350	0	365	8.9	15.5	0.325	16.7	NA	0.7	0.08	0.35	5	3	NA	NA	NA	NA	NA	NA	NA	46.1	NA	NA	42.1	32.9	48.6	NA	NA	2.5	72.1	NA	92.3	0.94	302.4	5.9	NA	NA	NA	NA	NA
N31681	N	male	9	5.45	66.4	16.4	0.362	116	21.3	320	NA	590	9.9	10.3	0.6	25.3	7.91	0.58	0.03	0.31	1.63	5.58	NA	NA	NA	NA	NA	NA	NA	NA	NA	NA	NA	NA	NA	NA	NA	NA	NA	NA	NA	NA	NA	NA	NA	NA	NA	NA	NA
N31690	N	male	66	5.65	87.3	15.2	0.493	173	30.6	351	NA	203	12	15.9	0.24	42.2	NA	0.68	0.07	0.55	8.93	3.57	NA	NA	NA	NA	NA	NA	NA	NA	NA	NA	NA	NA	NA	NA	NA	NA	NA	NA	NA	NA	NA	NA	NA	NA	NA	NA	NA
N31691	N	male	66	4.25	98.4	11	0.419	139	32.6	331	0	222	10.6	16.1	0.236	29.4	5.39	0.43	0.02	0.18	3.12	1.64	NA	NA	NA	NA	NA	NA	NA	20.9	NA	29.2	NA	NA	40.2	17.2	3.1	1.8	67.3	NA	70.4	NA	349.4	NA	4.84	NA	NA	NA	NA
N31699	N	male	78	NA	NA	NA	NA	NA	NA	NA	NA	NA	NA	NA	NA		NA	NA	NA	NA	NA	NA	NA	NA	NA	NA	NA	NA	NA	23.4	NA	50	NA	14.6	41.3	16.6	3.1	3.2	73.1	NA	97	NA	465.4	NA	5.94	NA	NA	NA	NA
N31700	N	male	13	NA	NA	NA	NA	NA	NA	NA	NA	NA	NA	NA	NA		NA	NA	NA	NA	NA	NA	NA	NA	NA	NA	NA	NA	179.7	10	NA	NA	16	24	43.3	7.4	1.7	5.9	67.7	NA	70.7	NA	595.4	6.5	NA	NA	NA	NA	NA
N31703	N	male	66	4.45	92.1	12.3	0.41	133	29.9	324	0	226	9.5	10	0.22	21	6.4	0.4	0.03	0.26	3.8	1.9	NA	NA	NA	NA	NA	NA	NA	27	NA	28.7	NA	18.4	44.1	11.3	2.3	4.8	71.1	NA	65.8	NA	397.6	NA	6.1	NA	NA	NA	NA
N31720	N	male	1	4.62	82	13.2	0.379	122	26.4	322	NA	424	8.2	8.5	0.35	10.6	NA	0.85	0.03	0.66	5.6	6.46	NA	NA	NA	NA	NA	NA	NA	NA	NA	NA	NA	NA	NA	NA	NA	NA	NA	NA	NA	NA	NA	NA	NA	NA	NA	NA	NA
N31791	N	female	76	3.96	93.2	12.7	0.37	123	31.2	334	0	206	9.5	16.2	0.2	22.8	4.58	0.25	0.01	0.13	2.89	1.3	NA	NA	NA	NA	NA	NA	NA	NA	NA	NA	NA	NA	NA	NA	NA	NA	NA	NA	44.7	NA	NA	NA	3.1	NA	NA	NA	NA
N31845	N	male	59	5.18	92.6	12.8	0.48	166	32.1	347	0	212	9.3	16.3	0.196	20.4	NA	0.3	0.03	0.13	4.2	1.9	11.6	16.8	34.6	3.1	NA	NA	57.7	37.3	NA	NA	49.5	43.6	42.6	24.4	5.2	4.9	68.1	NA	NA	0.92	411	NA	NA	NA	NA	16.1	3.9
N31894	N	female	1	5.43	73.1	14.9	0.397	127	23.4	320	NA	324	9.5	10	0.31	20.6	NA	0.57	0.04	0.26	2.08	4.33	NA	NA	NA	NA	NA	NA	NA	NA	NA	NA	NA	NA	NA	NA	NA	NA	NA	NA	NA	NA	NA	NA	NA	NA	NA	NA	NA
N31935	N	female	4	4.66	87.4	12.4	0.407	135	29	332	NA	241	8.8	16.7	0.212	19.1	NA	0.6	0	0.57	5.2	3.5	NA	NA	NA	NA	NA	NA	NA	NA	NA	NA	NA	NA	NA	NA	NA	NA	NA	NA	NA	NA	NA	NA	NA	NA	NA	NA	NA
N31976	N	male	64	4.81	91.5	14	0.44	148	30.8	336	NA	299	9.6	10.6	0.29	21.3	NA	0.46	0.02	0.03	4.36	1.89	NA	NA	NA	NA	NA	NA	NA	NA	NA	NA	NA	NA	NA	NA	NA	NA	NA	NA	NA	NA	NA	NA	NA	NA	NA	NA	NA
N31977	N	female	64	4.16	93.9	13	0.39	129	31	330	0	134	8.2	17	0.11		4.56	0.51	0.05	0.27	2.07	1.67	12.5	17.7	39.8	4.31	NA	NA	58.9	23.2	NA	28.7	NA	NA	42.9	11.4	2.2	5.5	72	NA	79.5	NA	NA	NA	4.1	NA	NA	20.3	2.7
N32000	N	female	62	4.5	89.9	13.1	0.405	139	31	344	0	193	10.7	16.5	0.207	30.4	NA	0.3	0.03	0.08	2.9	1.6	NA	NA	NA	NA	NA	NA	61.5	12.6	20.4	NA	31.5	NA	46.9	15.2	2.4	1.1	77	NA	75.8	NA	489.9	4.3	NA	NA	NA	NA	NA
N32035	N	female	17	4.16	93.3	12.7	0.388	133	31.9	342	0	237	11.4	16.1	0.271	34	6.09	0.34	0.03	0.09	2.67	2.96	NA	NA	NA	NA	NA	NA	74.4	15	NA	NA	NA	NA	43.3	NA	NA	NA	77.3	NA	64.2	NA	377.4	NA	5.41	NA	104.7	NA	NA
N32053	N	female	75	NA	90.1	12.8	0.433	147	30.5	339	0	311	8.4	15.5	0.26	12.8	NA	0.6	0.04	0.21	4.1	5.1	NA	NA	NA	NA	NA	NA	78.9	30.1	37.9	NA	24.1	35.5	46.1	8.7	1.2	2.4	80.2	NA	62.7	NA	370.1	4.8	NA	NA	131.6	NA	NA
N32108	N	male	14	5.91	83.1	13.7	0.491	165	28	337	0	210	11.5	16.3	0.241	35.5	8.18	0.4	0.06	0.74	3.19	3.79	NA	NA	NA	NA	NA	NA	NA	13.6	NA	16	NA	NA	50.1	20.6	3.7	2.61	81	NA	75	NA	421.4	NA	4.68	NA	NA	NA	NA
N32150	N	male	15	NA	NA	NA	NA	NA	NA	NA	NA	NA	NA	NA	NA		NA	NA	NA	NA	NA	NA	NA	NA	NA	NA	NA	NA	NA	NA	NA	NA	NA	NA	NA	NA	NA	NA	NA	NA	NA	NA	NA	NA	NA	NA	NA	NA	NA
N32171	N	female	9	4.21	80.9	12.3	0.34	118	28.1	347	0.001	373	7	15.9	0.263		7.26	0.66	0.03	0.11	2.9	3.57	NA	NA	NA	NA	NA	NA	NA	NA	NA	NA	NA	NA	NA	NA	NA	NA	NA	NA	NA	NA	NA	NA	NA	NA	NA	NA	NA
N32210	N	male	60	4.85	87.9	12.8	0.427	149	30.7	350	0.004	282	6.6	16.5	0.186		NA	0.53	0.04	0.18	3.56	2.27	13.1	17.2	36	4.96	328	NA	NA	NA	NA	NA	NA	NA	NA	NA	NA	NA	NA	NA	NA	NA	NA	NA	NA	NA	NA	NA	NA
N32213	N	male	17	6.71	67.7	15.7	0.454	142	21.1	312	0.009	215	7.9	16.1	0.17		NA	0.48	0.04	0.15	5.79	3.65	NA	NA	NA	NA	NA	NA	NA	NA	NA	NA	NA	NA	NA	NA	NA	NA	NA	NA	NA	NA	NA	NA	NA	NA	NA	NA	NA
N32221	N	female	20	4.13	88.5	13.5	0.365	126	30.6	345	0.005	338	7.4	16.3	0.251		NA	0.62	0.07	0.16	3.83	2.94	NA	NA	NA	NA	NA	NA	NA	NA	NA	NA	NA	NA	NA	NA	NA	NA	NA	NA	NA	NA	NA	NA	NA	NA	NA	NA	NA
N32230	N	male	6	4.37	90.8	11.1	0.397	127	29.1	320	NA	224	9.2	9.5	0.21	17.4	NA	0.5	0.02	0	6.3	1	NA	NA	NA	NA	NA	NA	NA	NA	NA	NA	NA	NA	NA	NA	NA	NA	NA	NA	NA	NA	NA	NA	NA	NA	NA	NA	NA
N32246	N	male	63	4.6	98.9	11.4	0.455	153	33.3	336	NA	207	10.5	12.5	0.22	30.4	NA	0.51	0.03	0.08	6.3	1.83	NA	NA	NA	NA	NA	NA	NA	NA	NA	NA	NA	NA	NA	NA	NA	NA	NA	NA	NA	NA	NA	NA	NA	NA	NA	NA	NA
N32248	N	female	3	4	89	12.8	0.356	116	29	326	NA	131	10.6	12.4	0.14	29.2	NA	0.5	0.02	0.26	1.23	8.14	NA	NA	NA	NA	NA	NA	NA	NA	NA	NA	NA	NA	NA	NA	NA	NA	NA	NA	NA	NA	NA	NA	NA	NA	NA	NA	NA
N32261	N	female	9	NA	77.8	14.6	0.369	126	26.5	341	0.01	152	6.7	16.3	0.102		NA	0.53	0.01	0.03	0.86	1.73	NA	NA	NA	NA	NA	NA	NA	NA	NA	NA	NA	NA	NA	NA	NA	NA	NA	NA	58.5	NA	NA	3.4	NA	3.16	NA	NA	NA
N32268	N	female	71	NA	85.3	13.7	0.385	129	28.6	335	0	172	12.3	16.3	0.211	41.3	NA	0.3	0	0.02	2.4	1.6	NA	NA	NA	NA	NA	NA	79.2	16.8	25.9	NA	14.2	34.3	43.9	9.5	1.4	4.27	71.7	NA	46.4	NA	256.2	5.5	NA	NA	105.1	NA	NA
N32277	N	female	66	4.41	89.3	13.3	0.39	131	29.8	333	0	265	10.3	16.3	0.27	27.4	NA	0.48	0.06	0.07	4.23	3.26	NA	NA	NA	NA	NA	NA	NA	18.8	25.6	NA	16.9	21.5	46.8	13.6	2.2	5.4	76.2	NA	72.5	NA	299.8	5.26	NA	NA	158	NA	NA
N32278	N	male	73	2.7	72.8	15.4	0.197	62	23.1	317	0	571	7.1	14.8	0.406	7.5	NA	0.5	0.02	0.07	5.1	2.5	NA	NA	NA	NA	NA	NA	NA	9.6	NA	NA	21.1	16.8	33.4	5.9	1.2	9.7	64.7	NA	NA	1	218.6	NA	NA	NA	114	31.2	5.5
N32283	N	female	63	4.4	88.5	12.9	0.389	134	30.5	345	0	275	8.9	15.6	0.244	17.1	NA	0.3	0.05	0.15	1.4	2.1	NA	NA	NA	NA	NA	NA	NA	NA	NA	NA	NA	NA	45.7	NA	NA	NA	75.5	NA	79.1	1.07	381.4	4.5	NA	NA	NA	NA	NA
N32300	N	male	62	4.8	89.6	19.1	0.43	147	30.6	341	0.003	336	6.6	16.8	0.221		NA	0.81	0.05	0.04	10.48	1.79	NA	NA	NA	NA	NA	NA	NA	26	27.1	NA	84.4	NA	44.5	14.5	3.6	14.5	76.9	NA	NA	1.09	395.2	NA	NA	NA	NA	NA	NA
N32310	N	female	19	4.41	93.7	11.9	0.41	138	31.3	335	NA	240	9.7	16.7	0.232	24.6	7.75	0.48	0.01	0.09	4.36	2.81	NA	NA	NA	NA	NA	NA	NA	NA	NA	NA	NA	NA	NA	NA	NA	NA	NA	NA	NA	NA	NA	NA	NA	NA	NA	NA	NA
N32330	N	female	70	4.51	89.7	12.9	0.404	140	31.2	347	0	184	7.3	15.4	0.134	8.4	NA	0.4	0.03	0.18	3.8	2.4	NA	NA	NA	NA	NA	NA	NA	18.8	NA	NA	22.2	31.3	42.5	17.2	2.6	4.5	71.7	NA	58.3	NA	NA	2.9	NA	NA	NA	NA	NA
N32357	N	male	61	NA	NA	NA	NA	NA	NA	NA	NA	NA	NA	NA	NA		NA	NA	NA	NA	NA	NA	NA	NA	NA	NA	NA	NA	NA	14.1	NA	NA	NA	17.4	44.2	NA	NA	4.4	79.5	NA	77.7	NA	NA	6.5	NA	NA	NA	NA	NA
N32392	N	female	68	4.24	92.9	12.9	0.394	132	31.1	335	NA	271	10.4	12.1	0.28	28.1	NA	0.17	0.02	0.01	5.53	1.08	NA	NA	NA	NA	NA	NA	NA	NA	NA	NA	NA	NA	NA	NA	NA	NA	NA	NA	NA	NA	NA	NA	NA	NA	NA	NA	NA
N32394	N	male	66	4.45	94.5	12.7	0.421	148	33.3	353	0.001	148	9.2	17.3	0.136		4.42	0.35	0.02	0.01	3.29	0.75	NA	NA	NA	NA	NA	NA	NA	NA	NA	NA	NA	NA	NA	NA	NA	NA	NA	NA	NA	NA	NA	NA	NA	NA	NA	NA	NA
N32397	N	male	63	5.1	95.1	13.5	0.485	169	33.1	348	0	221	9.9	16.2	0.218	23.3	NA	0.4	0.03	0.07	3.5	3.3	NA	NA	NA	NA	NA	NA	NA	45.1	NA	NA	25.8	31.9	40.9	23.7	4.3	2.9	71.8	NA	NA	1.01	355.7	NA	NA	NA	NA	NA	NA
N32418	N	male	65	4.74	98.5	12.7	0.467	155	32.7	332	0	149	9.4	9.9	0.14	19.6	6.04	0.7	0.03	0.04	3.5	1.8	14.1	18.1	37.1	2.96	NA	NA	NA	76.4	NA	84.9	NA	NA	42.5	20.3	5.7	7.7	73.5	NA	77	NA	NA	NA	5.4	NA	NA	NA	NA
N32446	N	male	65	4.95	91.8	13.2	0.45	150	30.3	330	0	359	7.9	15.7	0.28	12.7	5.31	0.52	0.02	0.09	3.16	1.52	NA	NA	NA	NA	NA	NA	NA	22.4	NA	28.5	NA	NA	43	17.7	2.6	1.6	69.8	NA	88.3	1.04	354.3	NA	6.31	NA	NA	NA	NA
N32466	N	male	70	5.14	93.8	14.5	0.482	160	31.1	331	0	256	6.7	16	0.171		8.2	0.78	0.03	0.13	4.47	2.8	NA	NA	NA	NA	NA	NA	NA	19.3	NA	26.2	NA	17.4	41.6	11.5	2	2	68.1	NA	NA	0.96	374.2	NA	NA	2.11	NA	NA	NA
N32475	N	female	16	3.78	100.8	12.3	0.381	119	31.5	312	NA	331	8.9	9.9	0.29	16.7	NA	0.35	0.03	0.14	3.62	2.66	NA	NA	NA	NA	NA	NA	NA	NA	NA	NA	NA	NA	NA	NA	NA	NA	NA	NA	NA	NA	NA	NA	NA	NA	NA	NA	NA
N32486	N	male	61	4.54	91	13.2	0.413	143	31.5	346	0	298	8.8	15.7	0.263	17.2	NA	0.6	0.01	0.17	4.2	2.6	NA	NA	NA	NA	NA	NA	NA	NA	NA	NA	NA	NA	NA	NA	NA	NA	NA	NA	NA	NA	NA	NA	NA	NA	NA	NA	NA
N32504	N	female	83	3.93	82.7	16.1	0.325	107	27.3	330	0.003	263	7.2	16.2	0.189		NA	0.77	0.05	0.24	5.45	1.2	NA	NA	NA	NA	NA	NA	NA	18.1	NA	NA	17.6	16.2	NA	9	1.8	3.9	NA	NA	70.4	0.99	311.7	4.9	NA	NA	NA	NA	NA
N32505	N	female	6	4.76	58.8	16.3	0.28	94	19.7	336	NA	808	10.1	12.6	0.82	27.2	9.49	0.43	0.03	0.3	2.46	6.27	NA	NA	NA	NA	NA	NA	NA	NA	NA	NA	NA	NA	NA	NA	NA	NA	NA	NA	NA	NA	NA	NA	NA	NA	NA	NA	NA
N32508	N	male	72	4.52	94.8	12.8	0.428	144	31.9	337	0	189	10.9	16.9	0.206	31.7	9.35	0.48	0.04	1.07	5.42	2.34	NA	NA	NA	NA	NA	NA	NA	28.2	NA	NA	NA	NA	40.4	NA	NA	NA	65	NA	106.2	NA	NA	NA	5.08	NA	NA	NA	NA
N32557	N	female	62	4.44	86.5	13	0.384	130	29.2	338	0.001	267	7.5	16.2	0.2		NA	0.35	0.05	0.07	3.09	2.07	NA	NA	NA	NA	NA	NA	NA	14	NA	NA	18	23.5	45.7	13.1	2.2	4	82.4	NA	60.6	NA	240.6	6.6	NA	NA	NA	NA	NA
N32564	N	male	66	3.16	92.8	12.4	0.293	99	31.2	336	0	367	10.4	15.8	0.382	28.1	NA	0.6	0.01	0	10.9	2.1	NA	NA	NA	NA	NA	NA	NA	NA	NA	NA	NA	NA	NA	NA	NA	NA	NA	NA	71.1	NA	274.2	8.4	NA	NA	NA	NA	NA
N32587	N	male	16	5.27	87.9	12.2	0.463	164	31.1	354	0.02	239	8.2	16.4	0.197		6.78	0.44	0.07	0.07	4.08	2.12	NA	NA	NA	NA	NA	NA	NA	NA	NA	NA	NA	NA	NA	NA	NA	NA	NA	NA	NA	NA	NA	NA	NA	NA	NA	NA	NA
N32596	N	female	20	NA	NA	NA	NA	NA	NA	NA	NA	NA	NA	NA	NA		NA	NA	NA	NA	NA	NA	NA	NA	NA	NA	NA	NA	68.2	11	19	NA	11	NA	46.8	12.1	2.5	1.4	74.5	NA	66.5	0.8	431	5.3	NA	NA	126	NA	NA
N32604	N	male	14	5.63	81.6	14.8	0.46	149	26.4	324	0.002	283	9.1	16.1	0.257		NA	0.42	0.09	0.13	3.31	2.36	NA	NA	NA	NA	NA	NA	NA	19.1	NA	NA	25	41.9	45.5	10.4	1.8	1.9	80.4	NA	67.9	NA	NA	5	NA	NA	NA	NA	NA
N32612	N	female	1	4.77	78.4	13.4	0.374	123	25.8	329	NA	457	9.9	10.7	0.45	23.2	11.56	0.77	0.03	0.58	3.1	7.08	NA	NA	NA	NA	NA	NA	NA	NA	NA	NA	NA	NA	NA	NA	NA	NA	NA	NA	NA	NA	NA	NA	NA	NA	NA	NA	NA
N32621	N	female	81	4.74	91.6	13	0.43	143	30.1	329	0	282	7.3	15.4	0.21	9.1	6.59	0.35	0.04	0.49	3.38	2.33	NA	NA	NA	NA	NA	NA	NA	22.2	NA	23.8	NA	22.9	42.3	10.6	1.4	0.9	76.9	NA	73.8	NA	404.7	NA	6.02	NA	164	NA	NA
N32627	N	male	64	5.27	87.8	13.3	0.462	162	30.8	351	0	183	10.7	16.4	0.197	31.4	NA	0.3	0.02	0.35	4.2	1.6	NA	NA	NA	NA	NA	NA	NA	13.9	NA	NA	NA	29.6	42	NA	NA	2.8	69.3	NA	NA	NA	NA	NA	NA	NA	NA	NA	NA
N32634	N	male	77	4.6	93.8	13.6	0.431	142	31	330	0	180	10.6	16.2	0.191	29.8	4.88	0.38	0.01	0.09	2.16	2.24	NA	NA	NA	NA	NA	NA	55.1	14.8	NA	14.1	NA	24.1	44	12.7	2	2.98	71.5	NA	95.2	NA	474.2	NA	7.07	NA	121.7	NA	NA
N32650	N	male	60	5.25	90.3	13.5	0.475	163	31	344	0	167	9.1	16	0.153	21	NA	0.3	0.03	0.35	3.2	1.8	12	17.6	32.5	3.58	NA	NA	62.6	39.8	NA	NA	101.5	NA	40.9	16.2	2.6	3.2	72.7	NA	88.5	NA	391.1	7.3	NA	NA	98	19.6	2.8
N32676	N	female	2	5.42	56.9	16.3	0.308	105	19.4	340	0	372	9.3	15.4	0.346	25.3	NA	0.5	0.06	0.4	3.5	4.3	NA	NA	NA	NA	NA	NA	NA	NA	NA	NA	NA	NA	NA	NA	NA	NA	NA	NA	NA	NA	NA	NA	NA	NA	NA	NA	NA
N32687	N	male	61	NA	NA	NA	NA	NA	NA	NA	NA	NA	NA	NA	NA		NA	NA	NA	NA	NA	NA	NA	NA	NA	NA	NA	NA	NA	23.6	17	NA	25.2	NA	44.9	30.6	5.6	1.7	70.3	NA	75.3	NA	271.8	6	NA	NA	NA	NA	NA
N32708	N	male	5	4.63	82.3	12.9	0.381	126	27.2	331	NA	331	9.7	11.1	0.32	22.8	6.17	0.41	0.03	0.18	1.45	4.1	NA	NA	NA	NA	NA	NA	NA	NA	NA	NA	NA	NA	NA	NA	NA	NA	NA	NA	NA	NA	NA	NA	NA	NA	NA	NA	NA
N32716	N	male	60	6.19	64.8	15.3	0.401	133	21.5	332	0	287	9	15.5	0.259	21.7	NA	0.4	0.05	0.37	3.6	3.6	NA	NA	NA	NA	NA	NA	68.8	20.5	21.8	NA	28.1	NA	45.5	8.8	1.4	2.7	71.6	NA	90.7	NA	402.3	8.4	NA	NA	NA	NA	NA
N32721	N	male	2	4.27	82.9	13.7	0.35	124	29	350	0	480	8.3	15.1	0.4	13.4	10.82	0.63	0.03	0.47	3.79	5.9	NA	NA	NA	NA	NA	NA	NA	19.2	NA	11.7	NA	NA	44.1	8	1.7	3.2	65.5	NA	NA	NA	NA	NA	NA	NA	NA	NA	NA
N32732	N	female	5	4.48	80.8	12.9	0.362	119	26.6	329	NA	499	8.6	9.1	0.43	13.9	10.31	0.59	0.01	0.3	2.08	7.33	12.8	18.4	41.5	2.16	NA	NA	NA	NA	NA	NA	NA	NA	NA	NA	NA	NA	NA	NA	NA	NA	NA	NA	NA	NA	NA	NA	NA
N32735	N	male	61	4.78	88.6	13.2	0.423	146	30.6	346	0	313	8.5	15.6	0.267	15.5	NA	0.8	0.02	0.6	4.2	2	13.8	16.6	33	3.74	386	NA	NA	29.5	NA	NA	49.3	44.1	44.4	11.2	1.4	11.2	75	NA	80.5	NA	NA	4.8	NA	NA	NA	NA	NA
N32781	N	female	7	5.12	88.3	13.5	0.452	148	28.9	327	NA	401	9.2	10.1	0.37	18.6	NA	0.44	0.04	0.38	6.34	5.35	NA	NA	NA	NA	NA	NA	NA	NA	NA	NA	NA	NA	NA	NA	NA	NA	NA	NA	NA	NA	NA	NA	NA	NA	NA	NA	NA
N32788	N	male	59	4.91	91.5	13.2	0.449	159	32.5	355	0	218	9.5	16	0.206	21.8	NA	0.6	0.03	0.24	5.3	3.7	NA	NA	NA	NA	NA	NA	NA	17.6	19.1	NA	20.4	NA	38.9	12.7	1.9	9.2	64.1	NA	89.9	NA	398.9	4.9	NA	NA	NA	NA	NA
N32795	N	female	3	4.1	86.1	12.6	0.353	113	27.6	320	NA	464	10.3	11.6	0.48	27.2	NA	0.59	0.05	0.23	0.52	5	NA	NA	NA	NA	NA	NA	NA	NA	NA	NA	NA	NA	NA	NA	NA	NA	NA	NA	NA	NA	NA	NA	NA	NA	NA	NA	NA
N32803	N	male	17	4.62	88.6	13	0.41	138	29.8	336	0	206	9.6	16.3	0.198	23	4.85	0.33	0.09	0.3	2.31	1.82	NA	NA	NA	NA	NA	NA	41.3	13	NA	17.4	NA	19.5	46.5	11.6	2	4.02	69.5	NA	87.3	NA	373.4	NA	6.27	NA	100.9	NA	NA
N32843	N	male	6	4.77	80.5	12.7	0.38	133	28	347	0	323	8.7	15.6	0.28	17	5.99	0.36	0.03	0.1	3.07	2.43	NA	NA	NA	NA	NA	NA	NA	15.4	NA	NA	NA	NA	46.7	NA	NA	NA	73.3	NA	NA	NA	NA	NA	NA	NA	NA	NA	NA
N32857	N	male	65	NA	65.1	17.4	0.39	122	20.3	312	0.026	368	7.2	16.2	0.264		NA	0.43	0.05	0.12	6.35	3.22	NA	NA	NA	NA	NA	NA	NA	24.7	NA	NA	37.9	32	42.6	11.8	1.9	2.3	76.7	NA	115.9	NA	426.9	9.5	NA	NA	NA	NA	NA
N32865	N	male	61	4.72	99.2	12.4	0.468	159	33.7	340	0	215	9.4	10.4	0.2	20.9	4.56	0.5	0.02	0.22	1.4	2.4	NA	NA	NA	NA	NA	NA	NA	19	NA	44.7	NA	22.1	43.2	25.3	4.5	0.8	70.5	NA	90.6	NA	444.2	NA	4.5	NA	NA	NA	NA
N32906	N	female	70	4.91	84	12.9	0.413	143	29.1	347	0	276	8.7	15.4	0.24	16.1	NA	0.2	0.02	0.18	3.4	2	NA	NA	NA	NA	NA	NA	NA	24.3	NA	NA	19.2	34.1	40.3	8.3	1.3	1.3	72	NA	72.7	NA	NA	7	NA	NA	NA	NA	NA
N32913	N	male	67	2.36	95.3	18.4	0.225	65	27.7	290	NA	143	9.1	9.6	0.13	26.4	NA	2.8	0.04	0.13	4.3	1.3	NA	NA	NA	NA	NA	NA	NA	NA	NA	NA	NA	NA	NA	NA	NA	NA	NA	NA	NA	NA	NA	NA	NA	NA	NA	NA	NA
N32915	N	female	63	NA	90.1	12.4	0.429	145	30.4	337	0.003	197	8.1	16.8	0.159		NA	0.56	0.03	0.08	4.1	1.93	NA	NA	NA	NA	NA	NA	NA	27.6	29.8	NA	21.4	NA	42.3	9.9	1.6	2.8	78.8	NA	73.3	NA	NA	4.7	NA	NA	NA	NA	NA
N32920	N	female	20	5.65	57.6	16.3	0.325	107	19	330	0.002	347	8.7	17.3	0.302		8.05	0.77	0.13	0.49	3.24	3.42	NA	NA	NA	NA	NA	NA	NA	NA	NA	NA	NA	NA	NA	NA	NA	NA	NA	NA	NA	NA	NA	NA	NA	NA	NA	NA	NA
N32921	N	female	19	NA	85.2	14.9	0.365	125	29.2	343	0.006	233	8.2	16.3	0.191		NA	0.3	0.03	0.11	3.02	2.23	NA	NA	NA	NA	NA	NA	61	16.5	21.8	NA	13.8	24.9	40.9	10.5	2.7	1.8	70.9	NA	56.4	NA	310.1	2.5	NA	NA	NA	48.4	2
N32925	N	female	6	4.16	76.4	13.8	0.318	109	26.2	343	NA	492	9.3	9.7	0.46	19.3	NA	0.35	0.01	0.44	1.5	3.97	NA	NA	NA	NA	NA	NA	NA	NA	NA	NA	NA	NA	NA	NA	NA	NA	NA	NA	NA	NA	NA	NA	NA	NA	NA	NA	NA
N32935	N	female	3	3.74	85.6	13.1	0.32	104	27.8	325	NA	346	9.6	10.9	0.33	22	NA	0.82	0.03	0.26	1.15	7.92	NA	NA	NA	NA	NA	NA	NA	NA	NA	NA	NA	NA	NA	NA	NA	NA	NA	NA	NA	NA	NA	NA	NA	NA	NA	NA	NA
N32950	N	female	68	4.44	89.6	12.7	0.398	134	30.2	337	0	335	9.8	15.8	0.328	22.9	NA	0.3	0.06	0.13	3.8	2.6	NA	NA	NA	NA	NA	NA	72.8	22.6	24.4	NA	22	22.7	42.5	9.7	1.6	4.07	72.6	NA	67.9	NA	402.3	7.2	NA	NA	127.7	NA	NA
N32957	N	male	10	4.64	77.6	14.6	0.36	118	25.4	328	NA	234	9.2	10.3	0.22	19.2	NA	0.48	0.02	0.54	2.36	4.3	NA	NA	NA	NA	NA	NA	NA	NA	NA	NA	NA	NA	NA	NA	NA	NA	NA	NA	NA	NA	NA	NA	NA	NA	NA	NA	NA
N32958	N	male	9	4.67	81.4	13.2	0.38	127	27.2	334	0.004	330	7.4	15.8	0.243		8.73	0.45	0.02	0.16	3.86	4.24	NA	NA	NA	NA	NA	NA	NA	10.8	NA	16.8	NA	18.6	46.2	5.3	0.7	8	71.7	NA	54.6	NA	NA	NA	5.4	NA	NA	NA	NA
N32965	N	female	16	4.33	88.1	12.4	0.38	129	29.8	338	0	256	10.9	16.4	0.28	30.6	7	0.53	0.02	0.11	4.25	2.09	NA	NA	NA	NA	NA	NA	NA	14.4	NA	NA	NA	15.6	44.7	NA	NA	1.1	71.4	NA	NA	NA	NA	NA	NA	NA	NA	NA	NA
N32969	N	male	61	5.01	93.9	13	0.47	164	32.7	348	0	207	8.9	15.8	0.19	18.9	NA	0.31	0.02	0.08	3.04	1.17	NA	NA	NA	NA	NA	NA	NA	20	21.7	NA	32	25.9	45	19.7	3.9	3.8	72.7	NA	72.4	NA	439.3	7.7	NA	NA	121	NA	NA
N32978	N	female	20	4.45	82	15.9	0.365	115	25.8	315	0	303	11.2	12.9	0.34	34.4	8.21	0.7	0.02	0.03	4.9	2.6	NA	NA	NA	NA	NA	NA	NA	7.4	NA	14.6	NA	NA	47	5.6	0.9	6.6	71.8	NA	58.3	0.6	300.2	NA	4.1	NA	NA	NA	NA
N33012	N	male	64	NA	91.9	13.5	0.446	153	31.5	342	0	148	11.1	16.3	0.164	32.8	NA	0.2	0.03	0.21	2.4	1.3	13.2	17.6	40.6	2.66	NA	NA	43.3	28.8	29.9	NA	22.6	30.3	42.7	11.7	2	1.7	72.2	NA	99.5	NA	279.6	8	NA	NA	NA	30.5	2.5
N33034	N	male	61	4.28	91.4	13.3	0.391	133	31.2	341	0.002	207	8.2	17.5	0.166		NA	0.35	0.04	0.17	3.2	1.9	NA	NA	NA	NA	NA	NA	NA	76.4	29.9	NA	86.3	NA	47.9	17.1	3.7	3.7	79.4	NA	65.5	NA	411.3	7.2	NA	NA	NA	NA	NA
N33036	N	female	62	4.51	91.6	13.2	0.413	142	31.4	343	0	205	9.6	16.4	0.197	23.3	NA	0.3	0.02	0.09	2.8	1.7	NA	NA	NA	NA	NA	NA	75.2	22.8	18.9	NA	43	NA	47.2	16.4	2.5	21.6	78.9	NA	65.3	NA	344.5	7.3	NA	NA	NA	NA	NA
N33082	N	male	64	5.96	69.5	15.2	0.414	135	22.6	326	0.002	261	9.1	16.4	0.238		8.96	0.53	0.07	0.26	5.28	2.83	NA	NA	NA	NA	NA	NA	NA	38.1	NA	22.3	NA	25.7	45	17.9	2.6	15.7	74.2	NA	79	NA	260.8	NA	5	NA	NA	20.6	3.8
N33083	N	female	3	4.18	84.9	13.7	0.355	115	27.5	324	NA	478	9.6	10.7	0.46	21.6	NA	0.56	0.04	0.51	1.36	7.46	NA	NA	NA	NA	NA	NA	NA	NA	NA	NA	NA	NA	NA	NA	NA	NA	NA	NA	NA	NA	NA	NA	NA	NA	NA	NA	NA
N33085	N	female	6	NA	NA	NA	NA	NA	NA	NA	NA	NA	NA	NA	NA		NA	NA	NA	NA	NA	NA	NA	NA	NA	NA	NA	NA	NA	15.3	NA	NA	10	29.6	42.4	6.9	1.5	2.5	68.7	NA	47.5	NA	NA	4.1	NA	NA	NA	NA	NA
N33093	N	male	6	4.84	82.9	12.9	0.401	130	26.9	324	NA	346	9.3	10.1	0.32	19.2	8.79	0.4	0.04	0.51	1.74	6.1	NA	NA	NA	NA	NA	NA	NA	NA	NA	NA	NA	NA	NA	NA	NA	NA	NA	NA	NA	NA	NA	NA	NA	NA	NA	NA	NA
N33106	N	female	69	4.74	81.5	13.1	0.387	137	28.9	355	0.003	296	8.6	16.6	0.254		NA	0.59	0.05	0.18	4.6	2.71	NA	NA	NA	NA	NA	NA	NA	NA	NA	NA	NA	NA	NA	NA	NA	NA	NA	NA	NA	NA	NA	NA	NA	NA	NA	NA	NA
N33110	N	male	5	4.67	80.1	13.4	0.374	119	25.5	318	NA	543	9.2	9.4	0.5	17.9	9.3	0.68	0.02	0.54	1.63	6.43	NA	NA	NA	NA	NA	NA	NA	NA	NA	NA	NA	NA	NA	NA	NA	NA	NA	NA	NA	NA	NA	NA	NA	NA	NA	NA	NA
N33163	N	female	4	3.97	80.4	13	0.319	105	26.4	329	NA	477	9.6	10.2	0.46	21.9	NA	0.44	0.02	1.35	1.5	7.59	NA	NA	NA	NA	NA	NA	NA	NA	NA	NA	NA	NA	NA	NA	NA	NA	NA	NA	NA	NA	NA	NA	NA	NA	NA	NA	NA
U1	U	male	73	2.53	86.9	15		73	28.8	333	0	208	8.5	15.8	0.25		10.75	0.74	0.05	0.49	8.36	1.23	17.2	18.2	54.3	6.76	2984			10.5	23.7	13.8		13.8	31.4	8.7	2.8	18.2	55.2		255.6				10.49			825	44.3
U2	U	female	63	4.14	83.3	13.1		120	29	348	0	290	9.1	15.9	0.27		14.53	1.33	0.04	0.2	11.8	1.16									19.1										63.3				3.42			52.3	185.9
U3	U	female	64	3.82	94.7	17.4		114	30.3	332	0.06	385	9.7	9.9	0.42		36.43	1.4	0.08	0.4	34.1	2.1	21.9	52.7	73.5	6.64	2304			41.5	89.6	40.9		22.3	40.6	11	2.5	10.6	68.7	95.4	114.7		387.9		10.5			343.3	17862.6
U4	U	male	65	3.43	68.2	16.3		75	21.9	326	0.01	14					15.74	1	0.03	0.22	15.3	1.1	17.4	15.4	45.7	7.41	6705		65	71.3	193.7	26.4		31.7	27.1	17.7	5	5.5	54.5		187		273		19.4		276	58.9	353.3
U5	U	male	76					113				171											14.6	15.7	34.8	4.36	10000				16.1					21.5					125.2				9.4			40.5	4.7
U6	U	male	61	2.98	87.8	20.1		84	28.6	333	0.03	476	9.7	17	0.158		28.25	1.65	0.04	0.2	26.1	1.03	14.8	18.7	44.8	5.51	10000			262.9	361.9	110.4		28.2	39.7	21.9	9.6	11.8	74	118.5	182.2				16.2			665.4	540.5
U7	U	female	59	2.23	94.6	18.6		69	30.9	329	0.19	203	11.6	13.2	0.011		17.07	1.2	0.03	0.22	14.9	0.7	23.9	17	46.9	3.91	5590			490.4	2115.7	56.3		28.8	25.6	63.7	36.5	35.1	43.2		98.6				5.5			4102	28795
U8	U	female	35	3.39	92.4	22.3	0.264	98	29.5	340	0.05	546	9.7	16.6	0.39	33	10.53	0.66	0.05	0.53	9.08	2.12	16.2	22.5	56.4	7.59	8589	47		400.5	66.6	408.3	54.2	25.7	42.8	57.1	37.4	14.2	96.5	155.5	96.6		256.9	11	16.3	15.27		8.4	63.5
U9	U	male	74	2.86	89.5	16.9		80	28	324	0.04	278	12.6	16.4	0.48		40.89	1	0.05	0.39	39.1	2	14.9	16.3	54.4	6.1	2429			33.5	279.6	144.7			29.4	6.7	2	1.5	51.5		211.5				30.7			437.7	903.1
U10	U	male	43	3.89	87	14.7		108	28.3	331	0.02	420	7.6	15.6	0.5		24.57	1.93	0.06	0.15	21.59	2.61	15.4	19	54.9	7.95	6857			98.9	126.9	744		28.4	38.9	28.8	20.2	149.3	86.6		95.2		329.8		7.4	3.03		43.2	33.9
U11	U	male	59	2.98	89.9	19.6		84	30.1	339	0.18	330	9.8	16	0.821		32.78	1.51	0.08	0.23	30.85	4.51	15.1	17.7	51.3	6.24	7.2		131.8	100.6	42.6	172.1			37.3	13.1	4	13.48	71.7		160.8		280.8		11.51		110.5	41.4	90.3
U12	U	male	41	3.29	86.7	13.3		91	27.8	320	0	172	10.7	16.3	0.2		10.17	0.66	0.03	0.23	7.46	1.79	14.6	16.2	55.7	6.23	2616			14.2		276.7		21.5	27.6	16.4	6.4	12.9	56.3		62.8				3.59
U13	U	male	72									233											14.9	15.3	40.2	3.42	3486									10.6					88.9
U14	U	female	2	3.97	80.9	30.2		110	27.7	344	0.03	906	9.8	9.1	0.68		10.14	0.9	0.07	0.57	3.2	8.1	13.3	17	54.7	6.27				153.6	219.1	113.4		33.7	40.7	24.9	6.8	67.3	63		28.8				4.7	2.99		13.9	9
U15	U	male	3	5.37	58.3	18.7		100	18.6	319		450					12.25	0.89	0.03	0.26	6.45	4.62
U16	U	female	4	4.58	87.6	13.2		125	27.3	312		326	9.7	10.5	0.23		17.37	0.5	0.01	0.02	14.42	2.42
U17	U	male	73	3.28	108.1	29.9		96	34	355	4.44	347	9.8	17.3	0.34		14.21	0.6	0.04	0.05	13.76	1.46	15.5	19.7	37.4	2.98	918		63.6	96	80.7	71.9		18.7	36	15.1	4.7	3.4	50.1	286.4	120.9		294.8		21.38	2.49	482	997	1091.3
U18	U	male	5	3.94	83.4	15		109	27.7	332	0	303	8.3	17	0.205		5.25	0.46	0.02	0.23	1.94	2.6									61.8					2.1					46.5
U19	U	male	13	4.61	81.7	13.1		125	27.1	332	0.01	123	8	17	0.253		3.3	0.59	0.02	0.09	1.13	1.48																			53.6
U20	U	male	69	3.09	77.3	19.4		72	23.3	301	0.07	208					12.01	1.3	0	0	8.8	2	32.6	22.4	73	1.36					533.1					38.9					245				13.4			3315.2	1273.6
U21	U	male	66	2.31	100.2	19.1		75	32.9	331	0.04	193	9.6	17.1	0.215		8.33	0.64	0.04	0.14	7.65	0.66	19.4	21.4	67.1	7.03	9.5		87.3	28.9	15.6	253			39.1	38.2	21.6	11.33	69.7	188.6	368.8		433.5		30.05	10.18		696.3	27.4
U22	U	male	69					94				258																								10.5					85.8
U23	U	male	68	4.16	87.5	12.1		130	31.3	360	0	357	9.8	9.3	0.17		7.6	0.3	0.01	0.01	6.9	0.6									22					17.2					68.2				12.2			121.3	23.1
U24	U	female	77	2.9	80.4	19.9		74	26	328	0.03	89	11.3	16	0.22		19.91	1.8	0.08	0.19	16.7	1.5	14.8	17.5	45.1	3.12	10000			1.3	13.8	21.6		17.4	26.2	17.1	7.4	4.4	54.3		226.6				5.1	24.7		102.6	25.3
U25	U	female	93	2.08	98.3	12.1		70	33.5	341	0	179	10.6	16.4	0.2		11.19	0.62	0.03	0	10.13	0.41	17	15.6	54.6	3.39	1057				90.6										83.3							186.1	24340.5
U26	U	male	58	3.25	88	16.1		91	28	318	0	477	8.9	8.1	0.27		18.34	0.5	0.02	0.01	17.4	0.5	18.7	35.6	39.7	0.45	1095				31.8					14.4					88.5				9.9			22.2	34.4
U27	U	female	3	4.45	80.9	12.5		118	26.6	347	0.01	357	9.6	16.6	0.393		6.78	1.79	0.06	0.17	0.61	5.26	13.2	15.4	44.3	4.92	424			10.2	35	12.6		15.2	36.5	4.2	0.7	7.6	67.3		36				3.9	2.37		9.3	10.5
U28	U	female	57	2.56	89.6	12.1		77	30	334	0	349	10.5	15.7	0.308		6.65	0.39	0.04	0.24	4.86	1.12														7.9					128.8				5.09
U29	U	female	9	5.81	101.5	15.4		130	32	316	0	306	9.4	9.9	0.373		8.56	1.16	0.05	0.33	6.18	2.56														15.5					42.8
U30	U	male	30	3.31	82.7	15		94	28.4	339	0.008	579	6.6	16	0.383		11.23	0.91	0.1	0.19	7.43	2.62	14.2	18.3	39.3	4.2	1292			26.2	26.8	79.7			32.2	5.6	1.3	3.9	80.3		80.7				6.7			9.6	2.6
U31	U	male	24	4.59	86.9	13.6		130	29.4	339	0	495	8.1	15.3	0.39		7.16	0.51	0.03	0.24	4.43	1.96	14	17.9	43	5.36	3192			35.6	22.9	25.9		16.1	38.9	8.4	1.7	2.8	69.1		76.6				4.65			14.9	1.7
U32	U	female	87	2.72	94.9	16.8		86	33.6	362	0.015	113	9.5	18.5	0.158		11.1	1.21	0.16	0.43	8.75	1.65	16.3	17.5	48.7	7.04	6951			36.2	51.9	68.3		23.7	40.1	32.8	13.3	45.8	67.5	119.5	218.4				15.3	16.05		826.5	55.1
U33	U	male	87	3.11	93.3	17		92	31.1	343	0.07	80	14.8	17.7	0.22		11.72	0.71	0.08	0.86	9.87	2.35	16.4	20.9	74.9	4.42	4.35		90.4	33.3	132.4	30.6			37.5	20.2	7.6	37.92	73.5	55.7	231.8		330.7		29.18		771	58.2	10
U34	U	male	60	4.71	91.5	13.5		145	31	344	0	233	12	16.6	0.374		21.42	1.2	0.03	0.35	18.2	2.31	14.3	17.3	47.1	7.76	779			65.6		499.3			30.5	26	8.7	7.72	58.1		64				8.65			37	25
U35	U	male	2	4.4	83.9	16.9		115	26.5	326	0.02	667	8.6	9.1	0.47		12.76	1.09	0.04	0.36	5.74	5.55									42.2										31				4.3
U36	U	male	57	3.16	92	17		94	29.7	323	0	428	7.2	17	0.277		4.62	0.69	0.11	0.18	2.2	1.44	14.3	18	41.1	5.74	1512		51.1	5.9	20.2	22.9			32.8	7.1	0.8	2.2	74.6		83.5		222.9		3.9		116	23.1	3.2
U37	U	male	55	4.57	94.8	12.2		147	32.3	343	0	428	9.8	16.4	0.327		10.24	0.58	0.03	0.08	9.14	1.7	13.5	18.3	41.1	8.26	1.41			78.5	70.7	442.1			32.2	16.4	4.8	22.46	66.7		171.1				9.11			39.7	9.4
U38	U	female	53	3.8	89	13.4		112	29.5	331	0	86	9.6	18	0.247		10.86	0.8	0.03	0.04	8.99	1.58	13.6	19.4	46.6	7.49	4691			133.7	445.8	163.9		29.2	33.6	13.8	3.7	11.2	62.1		184.4				15.5			64.2	216.9
U39	U	male	10	4.39	87.2	13.2		122	28	352	0.004	380	9.3	16.1	0.275		18.87	2.33	0.07	0.31	13.32	3.1														6.6					55.5
U40	U	male	65	2.57	84.8	20.9		74	29.1	353	0.007	256	8.1	17.1	0.392		9.98	0.5	0.07	0.09	8.85	1.17								93.3		133.6		27.8	32.5	11.3	3.3	8.9	68		56.4				6.4
U41	U	female	76	3.71	94.2	15		115	32.1	343	0.024	54	13.1	19.1	0.088		19.99	0.95	0.09	0.08	15.57	3.9	25.3	33.2	51.5	2.53	8768			90.6	213.2	98.2		25.5	29.8	17.8	7	10.6	56	93.1	229.2				24	13.61		542.8	54.1
U42	U	female	11	4.63	90.5	14.5		135	29.8	365	0.011	615	8.5	8.9	0.44		30.55	1.11	0.05	0.05	27.41	2.16	16.4	17.5	42.7	6.14	934			68.3	27.9	43.7		26.6	37.1	9.1	1.8	7.1	76		56.1				5.9			21.4	6.1
U43	U	male	3	3.66	76.8	16.5		96	26.3	341	0.02	487	7.3	16.4	0.575		15.25	1.68	0.08	1.27	8.78	4.71	14	16.4	63.6	6.28	685			10.9	25.2	20.9		22.7	34	6.4	1.1	9.8	64.9		46.2				3.6	1.99
U44	U	male	60	4.26	94.8	12.4		138	32.3	344	0.005	57	9	17.9	0.081		14.38	1.93	0.03	0.11	12.04	1.78	14.8	17.5	31.6	6.73	2774			32.8	26.5	339.4		31.1	29.5	25.7	11.6	4.7	56		90.8				7.3			22.9	175.7
U45	U	male	65	4.4	84.5	23.1		105	28.9	352	0.03	194	9.9	16.2	0.21		19.92	1.45	0.06	0.61	17.58	0.9	17.7	19.9	62	9.91	7951		199.5	33.2	144.7	132.1		27.8	36.4	234.5	148	38.7	75	52.8	411.9		221.7		37.39		207	145.3	37.4
U46	U	male	86	3.93	87.4	15.3		117	30.7	357	0	238	9.6	16	0.41		14.35	1.12	0.02	0.42	12.22	0.81	20.4	86.2	77.6	9.03	3559			80.5	120	255.8		47	33.6	12.2	4.1	10.3	68.8	180.6	960.4				48.05			347.5	53.2
U47	U	female	4	4.3	89.6	17.9		116	29.5	360	0.01	247	8.3	8	0.308		17.43	1.43	0.05	0.12	13.65	2.9	14.5	19.5	33.3	3.41	10000		94.7	50.5	66.1	49.7	13.7	26.7	45.1	9.8	1.4	11.8	78.1		18.8		156.4		7.5			7.1	558
U48	U	male	3	3.84	89.5	15.1		103	27.6	333	0.01	176	9.5	16	0.38		6	0.36	0.02	0.12	2.45	3.12														12
U49	U	male	77	3.89	89.5	15.7		118	31.4	351	0.004	277	7.2	16.6	0.137		12.13	2.13	0.06	0.34	8.97	1.78	14.8	16.7	38.2	4.14	414			9.4	22.4	44.5		15.3	28.4	22.8	5	8	46.3		127.8				5.8			58	23.6
U50	U	male	2	3.83	83.2	15		113	29.4	362	0.03	750	7.9	16.3	0.59		16.09	1.63	0.13	1.08	7.99	8.37	13	18.5	40.5	6.21				44.9	68	41.3		36.7	34	8.3	1.8	12.8	55.4		27.4				3	2.82		11.3	17.1
U51	U	female	79	2.84	96.5	13.8		88	31.1	324	0	202	11.2	16.3	0.287		9.28	0.45	0.04	0.11	7.16	1.58	15	17.6	37.1	6.38	1.69			5.4		15.1			30.3	7	1	3.57	61.2		237.1				19.97			47.7	477.8
U52	U	male	42	4.43	59.8	21.2		86	19.4	324	0.091	15	8.7	12.6	0.013		3.22	1.7	0.01	0	1.31	0.2														147.4					450.2
U53	U	female	49	2.3	93.3	15.9		74	32.1	344	0	128	12.3	17.2	0.08		12.63	0.29	0	0.01	11.74	0.59	14.5	17.6	40.5	6.63	3656			27	31.5	13.2		12	25	11.9	2.8	4.6	44.6		505.7				40.19			122.6	36.6
U54	U	male	82	4.12	82.2	11.9		112	27.1	330	0	214	9.9	16.2	0.24		6.82	0.59	0.04	0.28	4.8	1.26	13.5	17.5	39.9	4.81	941			49.9	53.3	121.6			35.6	10	3.2	2.3	76.2		72.9				7.16			19.7	7
U55	U	male	73	3.81	92.8	13.9	0.35	119	31.4	344	0	238	10.9	16.5	0.25		12.51	0.5	0.03	0.1	11.2	1.43	16.2	27.3	37.4	4.61	1127			4.7	18.6	14.8		20.5	34	10.9	2.2	3.1	60.9	184.3	53.4		132		6.2			25	72.2
U56	U	male	68		74.9	30.8	0.215	69	24.2	330	0.042	39	8.8	14	0.041			0.3	0.07	0.09	5.49	3.52	17.5	25.3	45.6	1.93	6654			29.9	84.4		100.6	23.1	29.6	105.3	63.1	6	61		173.6			31.3	21.8			415.3	57.9
U57	U	male	7	4.27	78.3	13.2	0.327	114	26.6	341	0.022	170	7.2	16	0.359		10.25	0.95	0.04	0.17	6.03	3.06	16.3	15.7	57.6	7.53				20	53		9.6	32.9	35.9	10.2	1.7	46.4	62.7		72.9			9.2		6.58
U58	U	female	43	3.97	60	15.2		76	19.1	318	0.01	279	8.9	17	0.234		26.84	3.1	0.07	0.49	20.99	2.18	19.4	17.2	40.3	6.55	3237		155.2	15.2	11.2	148.5			21.5	21.1	12.3	6.2	47.8	37	56.3		136.7		3.9		168
U59	U	male	64		90.4	13.8	0.396	132	30.6	348	0.012	164	9.7	18.1	0.151			0.91	0.03	0.06	7.11	1.14	21.9	16.9	50.2	6.61	464			20.1	22	28.8	38	32.1	33.9	15	3	1	60.9		99.5		520.7	8.6		3.77		65.4	23
U60	U	female	59		92.9	12.8	0.35	118	31.3	337	0	225	9.9	16.3	0.208	24.8		0.7	0.06	0.19	2.4	1.6	13.4	20	40.1	2.26	842			20	39.4		57.9		40.1	12.2	2.9	7.7	72.4		58.4		195.1	7.3				11.7	3.2
U61	U	female	82		91.7	14.2	0.346	114	30.7	339	0.018	316	9.4	17.6	0.295			1.2	0.1	0.18	9.8	2.6	17.2	23.6	47.1	6.82	2454		171.6	29.8	24.5		218.7		29.3	10.9	3.6	0.7	62.9	65.2	79.7		250.2	11.6			209	40.1	257.7
U62	U	male	6		81.7	13.1	0.375	125	27.2	333		257	9.8	10.5	0.25	22.3		0.3	0.01	0.72	1.24	1.95
U63	U	male	67		91.4	15.8	0.413	92	33.7	391	0.218	258	9.6	17.2	0.321	68.1		1.2	0.04	0.17	9.6	0.6	22.4	28.7	53.7	6.6	963	66	117.4	35.9	59.9		278.6	52.1	44.2	17.9	7.8	18.3	78.2	267.3	293.3		524.7	42				49.9	8.7
U64	U	female	9		88.8	12.5	0.429	131	28.2	336	0.015	395	9.2	9.8	0.36	18.9		1.95	0.06	0.12	9.15	4.63	14.4	16.8	42.8	6.24	312	90		15.2	29.7		15.4	20.6	41.8	5.3	1.4	3.8	72.3		45.5			3.4		2.07		18.7	6.4
U65	U	male	68		89.2	16.7	0.376	72	31.2	352	0.004	131	9	18	0.116			0.89	0.07	1.01	3.74	1.6	15.8	17.9	55.6	3.07	2670	64		9.6			50.2	14.5	37.8	11.2	2.9	9.8	57.7	126.2	140.2			9.5
U66	U	male	8		87	13	0.198	144	29.2	336		318	9.6	10.8	0.3	21.6		0.78	0.03	0.26	5.1	4.2														7.5					62.8
U67	U	male	63				0.225					220																		39.7			68.5	19.5	39.4	52.5	22.8	16.3	69.1		172.6
U68	U	female	80		90.6	14.1	0.314	130	31.1	343	0.01	199	8.9	17	0.178			0.3	0	0	6.5	1									92.5					22.1					86			8.7				125.4	749
U69	U	female	5		86.2	12.8	0.251	121	27.8	322		388	9.1	10	0.35	18.3		0.76	0.02	0.14	6.02	2.88														4.1					41.3
U70	U	female	75		86.6	17.7	0.296	90	30.6	366	0.005	387	9.6	18	0.313	31.9		1	0.1	0.21	5.5	1.53	15.9	17.6	48.1	4.68	10000			242.9	382.3		360.4		37.5	60.6	28.2	2.1	70.2		151.3			20.9				55.6	6417.2
U71	U	female	69		84.5	21.3	0.267	74	27.5	330	0	334	8.2	17	0.267	36.1		1	0.15	0.16	9.9	0.8	13.2	16.5	44.6	7.92	3595			25	23.3		47.7	12.1	30.6	6.6	1.2	2.4	49.5		77.2		260.2	5				33.2	23.4
U72	U	male	2		64.5	16.7	0.287	103	21.1	332	0.01	418						0.81	0.05	0.85	3.65	4.18	14.7	15.5	42.1	5.39	1686	81		10.7	25.2		22.4	14.8	40.3	4.3	0.4	12.5	64.4		37.2			3.4		1.68		6	4.9
U73	U	female	53		78.1	14.6	0.313	62	27.3	350	0	238	7	16.7	0.166			0.53	0.07	0.04	6.33	1.36									18.3					13.3					122			18.6
U74	U	female	59		87.1	21.2	0.383	85	29.6	355	0.061	208	9.7	20.1	0.18	60.6		1.77	0.25	0.58	8.6	2.17	22.5	28.9	66.4	2.38	10000			6.5	25.8		115.6		31.3	65	34.8	53.31	55.5		383.9			33.8				418	59.8
U75	U	male	6		57.2	16.3	0.415	99	18.5	331	0.02	683	8.9	9.7	0.61	18.5		2	0.1	0.87	6.9	7.42								16.9	51		21.8	23.9	44.4	0.3	0.9	8.6	66.7		28			2.8		1.83
U76	U	male	43		76.4	16.3	0.35	82	26.5	347	0.001	50	9	17.9	0.045			0.36	0.01	0.13	1.84	0.7	14.6	17.1	40.2	3.13	1160									22.5					260.6			15.1
U77	U	male	63		90.1	13.7	0.294	128	31.4	349	0.01	655	6.7	16	0.44			1.2	0.08	0.13	4	4.2	12.9	19.1	43.1	2.15	1702									21.6					77.4			4.8				16.6	5.3
U78	U	female	35				0.309					2															10000			6053.7			91.4	21	30.1	43.9	23.8	49.5	47.7		184.7			11.6		6.28
U79	U	male	75		96.3	14	0.322	125	32.1	354	0.015	205	9.3	17.4	0.163			0.55	0.02	0.31	4.79	0.98	13.4	17.5	41.6	5.16	5769			51.4	55.7		272.2	17.7	36	15.4	6	22.3	63		77.8			8.8				20.2	9.8
U80	U	female	75		95.1	19.7	0.375	89	31.8	345	0.008	73	9.9	18.4	0.064	52.1		0.57	0.02	0.22	9.17	0.97	16.5	17.7	48.7	4.3	5945	45		44.8	107.6		119.4	45.3	38.6	32	19.2	23.1	70.3		195.5			21				64.5	76.5
U81	U	female	4		83	14.6	0.294	114	28.2	342	0.005	363	7.1	16.1	0.259			1.64	0.07	0.34	2.2	2.6	14	15.2	46.6	5.51				8.1	26.2		7.2	16	44.9	9.9	2	8.6	72		47			4.4		2.18
U82	U	male	67		90.3	16.1	0.335	94	29.3	335	0	649	9.4	16.6	0.559	22.1		1.1	0.05	0.45	9.5	1.2	13.4	17.1	42.1	5	2215	116		18.6	18.5		25.7		35.5	8.8	1.9	9.47	64.6		216.8			20				77.2	13.3
U83	U	male	40		87.7	13.7	0.409	128	30.6	361	0	422	9.5	17	0.365	33.1		0.6	0.04	0.22	7.7	1.8	14.3	18	33	4.86	6222			60.9	74.2		187.9	38.1	38.7	20.5	6.2	24.9	71.4		71.8			4.7		2.38		39.5	5
U84	U	male	67		92.6	17.9	0.319	108	32	345		41	12.4	16.4	0.05	44.9		0.07	0.01	0.01	4.78	0.33	19.4	15	40.1	6.48	4441				433					6.8					322			17.2				3975	75428.6
U85	U	male	11		56.2	15.5	0.372	93	17.7	315	0.005	540	9.3	16.8	0.503			1.18	0.05	0.16	1.74	7.31														5.9					24.4
U86	U	male	5		82.2	12.6	0.396	113	28.6	348	0.015	260	7.2	15.8	0.186			0.53	0.04	0.04	9.08	1.32	13.4	15.9	40.6	4.36				9.1	25.7		9.4	18.4	37.3	3.8	0.7	12.5	60.7		43.6			4.4		2.29		7.9	2.6
U87	U	male	78		101.2	18.2	0.427	122	32.8	361	0.026	218	9.3	18.1	0.19			0.86	0.11	0.71	9.97	1.53	17.4	19.7	47	6.84	4538	77		27.9	35.9		454.9	106.7	44	15.2	5.3	19.8	79.5	225.2	145.5			9.8		3.7	174	74	8.7
U88	U	male	38		84.9	13.9	0.355	129	29.3	354	0.006	371	9.9	18	0.357			1.8	0.1	0.72	9.6	2.9	16.7	18.8	55.5	7.31	7299			112.3	216.3		124.8		34	38.4	20	8.7	61.8		124.8	1.58	486.7	9.9			263	423.8	7.3
U89	U	male	49		103.1	18.9	0.299	105	33	334	0.203	238	13.7	17.3	0.295	49.5		0.8	0.02	0.06	9.8	3.2	15.3	19	45.5	3.87	10000	100		316.9	32.7		907.5	32.7	36.4	18.8	7.5	65.9	58.4		111.7			26.8				260.3	42
U90	U	female	6		79.7	12.5	0.36	100	26.3	331	0	179	7.5	16.4	0.134			1.17	0.01	0	21.44	1.1	13.6	15.9	32.4	6.35	140	108		29.1	36.5		23.9	22.1	37	5	1.1	6.5	62.7		32.7			3.9		1.23		7.6	3
U91	U	male	52				0.461					138																								20.8
U92	U	male	65		84.2	13.1	0.281	152	29	344	0.005	254	9	17	0.228			1.09	0.01	0.01	17.65	0.82									2215.9										205.5			11.8				1573	15112
U93	U	female	58		86.6	14	0.229	132	29.9	346	0.027	178	12.2	16.8	0.185	40.2		1.2	0.01	0.2	9.5	1.2	16.6	15.4	51.7	7.85	20			42.6			77.1		27.4	84.8	54.3	2.79	52.9		174.4			18.1				43.6	492.9
U94	U	female	51		92.5	13.4	0.377	113	32.3	349	0.015	83	9.7	17.8	0.08			0.32	0.01	0.14	5.71	0.57	13.9	16.7	37.9	6.71	4326			19.4	15.8		209.8		29.6	24.5	12.4	44.6	53.8		69			7.5
U95	U	female	72		85	17	0.285	94	28.6	341	0.009	439	9.6	17.2	0.421			6.02	0.1	0.99	8.68	1.97	14.9	18.7	45.7	7.39	937			258	161.9		169.7		34.2	16	5.5	9.9	57.8		110.7			11.2				66.1	9.4
U96	U	female	76		96.8	17.4	0.368	100	32.1	346	0.039	101	9.5	19.7	0.096			0.3	0.02	0.2	6.18	0.4	18.5	20.5	65.1	7.61	3232			36.8	37.4		59.3	17.8	35.2	9	1.5	2.4	54.8		294.4			31.9				69.5	237.1
U97	U	female	9		82.8	13	0.298	140	27.9	348	0.003	168	9.5	9.9	0.16	19.3		0.27	0.01	0	1.65	0.99	15.9	15	37.8	2.67	1921	96		10.8	30.7		12.5	27.6	35.2	5.7	1.1	1.1	62.3		47.4			3.5		3.3		13.6	4.7
U98	U	female	1		76.2	13.5	0.316	108	26	342	0.005	218	6.3	15.8	0.138			1.09	0.01	0	11.59	1.85	14.8	15.4	41.8	4.4				20.3	39.1		11.4	32.3	44.7	12.9	2.1	5.4	65.7		33.3			3.6		3.5
U99	U	male	2		83.5	13.3	0.291	109	28.6	347	0.008	831	7.1	16.3	0.55			0.4	0.06	0.1	1.7	3.8	13	15.8	38.5	6.05															47.6			2.7
U100	U	male	10		86.5	16.5	0.383	146	28.6	352	0.06	168	9.8	20.2	0.155			2.76	0.1	0.23	9.86	1.2	21.2	18.9	47.4	5.97	10000	72	134.6	477.9	3984		69.5	44	38.6	33.4	15.4	21.9	59.7		174.5		945.9	25				3975	534.9
U101	U	female	3		83.9	13.1	0.362	116	27.8	331		300	9.3	9.6	0.33	19		1.15	0.02	0.33	5.06	3.3
U102	U	female	50		82.5	13.7	0.383	96	27.6	336	0	525	9.8	16	0.457	24.2		0.8	0.03	0.1	8.8	1.2	15.2	15.5	58	6.9										8.1					69.6			6.9
U103	U	male	71		83.6	17.3	0.398	91	27.7	339	0.318	137	9.8	18.2	0.14			2.02	0.11	0.25	8.67	0.52	28.3	30.1	92	4.25	10000			1441.2	4833.9		335.3	20.7	33.9	62.6	38.4	54.3	58.7		480.6			72.4				880.7	88.5
U104	U	female	6		78.3	12.7	0.393	123	26.7	341	0.005	192	7	15.7	0.134			0.72	0.02	0	5.47	1.54	13.9	15.6	51.2	4.14				12.6	41.2		11.9	25	43.2	6.1	1.1	10.1	73.4		45.8			4.3		2.46
U105	U	female	5		56	18.2	0.422	100	18.1	324		321						0.31	0.01	0.05	3.66	2.03
U106	U	male	57		90.1	16.3	0.343	128	28.5	317	0.03	80	9.1	18.2	0.073			0.92	0.07	0.3	25.55	0.42	25	17.9	42.5	6.06	6434			1604.2	1605		98.2	39.6	32.9	88.2	66.7	80.1	53.4	10.9	146.2			15.2				3975	62.4
U107	U	male	33		76.2	13.7	0.415	79	27.3	358	0.002	384	6.9	16.8	0.266			0.41	0.01	0.03	16.94	0.18	15	15.8	42.7	5.52	4445			42.9	81.8		115.8	23.3	19.7	8.9	3.5	6.1	42.8		942.7		455	66.9		15.17		3367.8	28.7
U108	U	male	9		73.1	13.6	0.345	114	23.9	327	0.011	415	7.3	17	0.304			1.17	0.08	0.31	10.06	2.65								47.2			22	27	33.1	5.1	1.1	18.8	68.5		50.1			3.2
U109	U	male	82		85.4	17.2	0.337	61	27.5	322	0.01	220	9.1	18	0.199			0.5	0.02	0.75	9.3	1.8	21	21.5	76.8	5.65															245.4			25.8
U110	U	male	84		89	16	0.245	95	30.7	345	0.014	375	7.6	16.9	0.284			2.06	0.07	0.04	7	1.14	14.1	17.7	63.1	5.67	1534			7.9	19.7		20.4	21.6	33.2	18.7	5.3	4.7	72.4		363.5			19.2		16.33		185.2	80.1
U111	U	female	76		94.4	17.4	0.397	104	32.7	352	0.003	133	9.7	18	0.117			0.46	0.05	0.13	7.8	0.3	15	17.6	54.2	4.39	7612		152.7	44.8	49.1		173.9		31.1	11.1	2.6	7.3	54.2		144.4		268.8	16		7.63	219	8.8	6.1
U112	U	male	71		98.5	22.8	0.294	97	32.7	340	0	232	9.9	16.4	0.244	29.4		0.6	0.04	0.07	4.4	3	13.4	18.4	35.1	1.46	2563		76.9	9.9	23		163.3		33.4	16.2	5.7	2.3			188.3		486.8	27.6		11.78		31.9	19.5
U113	U	male	9		81.5	21.7	0.35	114	27.9	358	0.029	667	9.1	9.2	0.46	17.7		3.5	0.23	0.73	4.7	7.6	17.3	240	180	3.6	5610	94		60.5	99.8		34.7	30.1	45.2	8.3	1.7	7.5	68.7		37.5			7.3		2.23	289	6.2	6.4
U114	U	male	74		71.3	14.2	0.272	123	23	323	0.018	160	9.6	17.8	0.15			1.4	0.1	0.09	8.44	1.64	15.7	18.3	50.9	6.52	873			81.6	104.8		318.9	47.1	42.1	18.2	6	2.8	70.3		256.9			14				41.6	6.7
U115	U	female	4		80.4	12.3	0.309	122	27.5	341	0	380	7.9	16	0.299			0.9	0.1	0.57	2.8	5.5
U116	U	female	11		102.4	15.7	0.417	122	33	350	0.009	85						0.66	0.02	0.01	7.2	1.23	14.3	18	47.9	4.11				165			25.5	20.1	33.6	37.6	10	21.9	56.5		51.6			5.5
U117	U	male	76		84.6	14.9	0.341	107	27.4	341	0	249	12	16.4	0.276	41.2		0.9	0.25	0.39	9.4	1.7	15.4	21.8	45.9	7.2	6784	69		11.4	31.2		231.6	33.3	28.8	26	12.3	3.4	54.1		437			54.7				431.9	32
U118	U	male	2		77.6	13.5	0.385	112	26.3	339	0.006	324	7	16.4	0.226			0.93	0.04	0.02	12.15	1.77	12.8	14.8	40	7.44				19.5	36.8		13.6	20.7	44.9	6.8	1.4	38.3	70.1		39.3			3		1.52		14.6	6
U119	U	male	1		74.9	14.8	0.358	119	25.5	341	0.006	377	8.3	17	0.313			0.9	0.06	0.18	3.65	4.6	14.9	15	45.2	5.84	1020	92		22	50.4		11.8	32.2	38.5	6.3	1.7	6.8	63.8		37.6			3.1		2.92		13.8	4.1
U120	U	male	3		80.3	13.1	0.317	108	25.7	326	0.005	411	8.9	9.3	0.37	16.4		2.26	0.1	0.27	5.98	4.32	12.5	16.8	39.5	2.43				52.4	50.6		97.1	50.6	41.6	3.9	1.1	70.9	66.7		40.2			3		2.02		62.8	5.5
U121	U	male	68		90.9	14.3	0.22	164	30.9	340	0.002	216	7.8	16.1	0.169			0.47	0	0	5.84	0.47	16.2	14.7	31.3	7.83	2192				30.3										128			14.9				261	28.9
U122	U	male	6		73.8	19.3	0.333	102	22.3	330	0.004	734	8.9	9.1	0.62	16		5.21	0.24	0.74	3.18	9.33	14.2	15.9	52.4	4.95	434	96		12.7	29.2		11.3	22.9	42.6	8.5	1.4	7.2	74.4		39.6			3.6		3.32		29	14.7
U123	U	female	69				0.339					229																								25.4					176.1			34
U124	U	female	28									250																								16.7
U125	U	male	60		87.6	15.6	0.284	100	30.8	356	0.005	172	9.6	18.1	0.177			0.59	0.06	0.05	7.73	0.78	13.7	17.5	34.9	7.13	5424			33.4	29.8		79.9		24.2	101	65.2	37.3	47.2		253.7			32.7
U126	U	female	12		67.4	14.8	0.308	100	21.9	325	0.004	657	8.3	17	0.529			0.6	0.15	0.47	4.02	2	14.8	16.6	35.1	4.43	1038	89		9.1	15.5		40	27.2	34.5	9.3	1.8	4.1	63.2	194.4	53.4			1.3				14.9	5.6
U127	U	female	2		76.4	14.1	0.296	106	27.5	360	0	511	7.6	17	0.365			0.8	0.1	0.02	8.1	5.1	14	22.2	39.2	5.18	7124	109		37.4	35.4		46.3	43	34.6	6.7	1.7	5.4	91		38.9			4				15.1	2.4
U128	U	female	6		107.1	15.3	0.409	131	34.2	338	0.01	153	8.7	18	0.16	32.4		1.03	0.03	0.14	5.7	1.2								18.7			17.1	23.8	37.1	5	0.9	2.5	60.6		32.6			3.8
U129	U	male	58		82.8	18.8	0.319	81	28	343	0.019	376	9.8	16.3	0.355	25.5		1.8	0.1	0.75	8.7	1.7	16.4	18.1	56.5	7.82	5478			7.6	24.3		44.2	32.6	30.6	8.4	2.6	4.7	62		202.2			16.1		11.22		23.5	10.6
U130	U	male	7		75.2	13.7	0.372	107	25.4	344	0.022	501	8.5	16.9	0.387	30.9		2.38	0.03	0.32	7.13	6.86								34.4			34.5	41.5	35.9	5.5	0.8	5.6	65.6		31.2			3.4
U131	U	male	57		83.6	14.6	0.396	93	27.6	339	0.028	624	8.7	17.9	0.443			1.52	0.11	0.51	6.84	1.99	14.3	16.8	59.1	9.32	3433			14.2	27.2		28		26.9	8.6	3.8	15.9	51.8		112.1		341.6	9.5				63.2	18.9
U132	U	female	3		99.4	21.6	0.427	115	29.6	346	0.148	260							0.2	0.1			25.9	18.6	50.1	2.89	10000	77	466.9	2299.4	2094.4		184.3	23.5	40.8	198.6	86	118.6	81.1		48.7		137.7	14.6				7.3	9.8
U133	U	female	60		96	16.1	0.355	110	30	333	0.013	205	8.4	17	0.16			1.9	0.08	0.27	8.7	1.4	13.1	17.3	38.4	2.7	556	64		23.1	40.4		12.5	16.6	36.2	8.1	1.8	6	66.2	198.4	885.1			26.1				838.1	553.7
U134	U	female	5		82.2	13.4	0.299	130	27	328		221	10.9	12.8	0.24	31.4		0.42	0.02	0.21	2.15	3
U135	U	male	55		91.6	17.2	0.36	90	32	351	0.503	80	8.6	19.9	0.097			0.1	0.1	0.06	9.6	1.5	21.1	240	180	8.52	5578			51	87.2		147.9	41.1	29.3	117.3	75.9	69.2	65.1	62.1	210.9			39.1				503.5	44.5
U136	U	female	41				0.461					682																		42	116.8		61.4		28.4	33.9	17.8	3.3	61.4
U137	U	male	91		90	14.3	0.281	107	29.1	323	0	433	6.9	16	0.297			0.5	0	0.1	7.7	0.8																			90.7			5.6
U138	U	male	5		83.6	13.1	0.229	140	27.4	328		495	8.6	8.4	0.42	12.9		1	0.05	0.61	6.66	5.42
U139	U	female	4		56.7	18.9	0.377	116	18.5	327	0.01	403	9.6	18	0.39	24.3		1.2	0.03	0.25	8.7	5.68	13.4	16	45.3	4.27	883	97		10	30.4		10.8	19.5	42.2	3.1	0.4	3.7	68.2		61.7			5.6		2.75		16.7	4.3
U140	U	female	8		70.2	14.6	0.285	90	23.2	331	0.004	442	7.8	15.9	0.343			1.2	0.1	0.11	9	5.2	12.7	16.1	46.7	6.16				6.7	25.2		8.1	26.3	35.6	2.9	0.5	9.3	55.1		31.1			2.2		1.58
U141	U	male	67		65.7	19.6	0.368	65	21.2	322	0.008	72	9	16.7	0.065			0.9	0.03	0.16	29.3	0.7								58			167.1	27.9	27.8	67.4	42.3	21.5	55.6		156.3			21.7
U142	U	female	55		87	15.4	0.298	111	32.4	373	0.067	114	13.7	17.1	0.156	50.3		0.5	0	0.02	15.8	0.1	16.2	18	40.3	5.2	3.14			23.5			162.2		35.6	18.8	5.1	4.9	72.2									154	238.7
U143	U	male	63		85	14.8	0.316	75	28	329	0.002	264	6.6	16.7	0.173			0.2	0.02	0.02	12.7	0.6	13.2	20.2	44.1	3.75	761			8.7	18.1		41.4	28.4	31.5	6.1	0.8	7.1	73.2		446.1			18.1				59.8	26.7
U144	U	male	56		89.1	12.9	0.291	137	30	337	0	218	8.5	17	0.178			1.6	0.1	0.1	4.8	1.3	14.6	18.6	39	7	1359			32.4	20.9		84.3	34.4	30.1	8.2	1.4	8.3	62.1		131.2			11.1		3.13		39.8	9.2
U145	U	female	3		76.8	14.6	0.383	114	24.1	317		597	9.5	9.9	0.48	22.4		1	0.03	0.31	4.7	3.1
U146	U	female	10		87.1	12	0.362	163	30.8	354		281	9.8	11	0.27	22.5		0.7	0.01	0.21	4.1	5.3
U147	U	male	64		76	18.5	0.383	89	24.2	323	0	615	8.9	15.6	0.531	18.9		0.6	0.06	0.21	3.8	1.5	14.2	15.7	34.1	5.19	7.88			43.3	33.6		198		33.5	7.7	1.8	6.8	64.5		122.5			6.1				23.5	3.9
U148	U	female	1		59.3	16.1	0.398	90	19	336	0.01	665	8	19.4	0.57	33.3		3.5	0.1	0.4	4.3	5.7																			36.6			3.3
U149	U	female	7		78.5	13.3	0.393	135	27.4	358	0	337	9.8	16.1	0.33	22.4		0.6	0.07	0.54	9.5	4.8	14.5	15.7	40.2	4.66				13.8	26.4		12.6	26.2	46.9	6.3	1.2	5.4	79.3		59			4.8		1.47
U150	U	male	4		84.4	12.8	0.422	118	27.8	330	0	244	8.6	17	0.21			0.8	0	0.2	1.9	2.9																			44.3			3.2
U151	U	female	63		96.2	13.5	0.343	114	32.6	344	0	515	10.3	16.1	0.526	27.2		1.5	0.1	0.2	6.6	2.8	66.7	19.7	42.2	9.02	934			66.3	37.4		105.5	28.3	35.9	19.1	3.8	3.2	65.8		120.1		520.5	9.7				22.2	11.9
U152	U	male	27		88.8	14.7	0.415	91	29.7	336	0	820	8.4	15.6	0.602	7.7		0.8	0.05	0.26	7.4	1.3	14.2	18	47	8.23	5.62			36.1			24.2		25.9	6.5	1.2	2.1	51.5		93.2			6.1
U153	U	female	8		83.8	13.6	0.345	120	27.3	326		389	9.7	10.7	0.38	22.9		0.7	0.01	0.44	4.3	4.5
U154	U	male	82		96.6	12.9	0.337	103	33.5	347	0	86	11.8	16.7	0.101	37.2		0.3	0.01	0.01	19.3	0.4	18.4	19.4	56.8	1.78	20				366					18.8					335.3			15.3				746.9	51.8
U155	U	female	84		94.1	16	0.245	86	33.3	358	0.004	102	7.8	17.5	0.07			0.3	0.01	0.04	6.1	0.8	12.8	15.4	34.4	3.6	2547			9.3			30.2	20	25.3	7.9	2.5	18.3	43.7		63.5			8.3
U156	U	female	74		88.1	13.8	0.397	70	30.8	349	0.009	215	8.1	16.7	0.175			0.4	0.05	0	4.8	0.6	16.3	17.5	39.3	2.63	1037				25.3										107.1			5.1				18.5	15.8
U157	U	male	2		82.7	17.3	0.294	111	27.2	354	0.014	626	9	9.3	0.409	9.4		1.6	0.07	0.53	5.2	5.9	13.2	22.6	39.5	3.98	965	103	126.5	40.6	60.5		18.1	55	36.9	5.1	0.9	6.3	81.8		50.7		309	6.6				7.9	2.1
U158	U	female	1		79.9	13.2	0.35	115	27.2	350	0.007	279	8.1	16	0.211			1.7	0.1	0.1	5	5.3	15.1	14.9	39.3	4.92	965	105		17.2	39.5		13.2	18.5	44.8	6.1	1.1	6.8	69.2		34.5			3.4		2.39		14.4	4.2
U159	U	female	63		86.7	13.1	0.272	91	29.3	348	0.014	143	10.7	18.2	0.144			1.2	0.07	0.15	9.6	1.5	20	17.7	48.8	9.61	10000			11.5	20.6		9.2	32.7	28.7	5.5	1.4	7.2	54.5		274.6			37				69.4	81.2
U160	U	male	15				0.309					298																								140.6
U161	U	female	1		81.3	23.3	0.417	89	25.1	332	0.01	728	8.2	8.2	0.59	11.3		2.3	0.2	0.4	9.3	4.1	14	16.7	38	6.25	10000	114		11	27.2		15.8	22.2	42.4	4.8	0.8	4.3	68.5		29.5			4.1		1.17		3.7	9.7
U162	U	female	88		97.9	16.8	0.341	83	33.4	343	0.007	110	9.8	16.2	0.104			1.4	0.02	0.08	9.3	1.1								10.4			11.8	12.6	26.9	15.2	4.5	7.1	52.5		47.6			5.6
U163	U	male	79		93.7	15.2	0.385	95	31.3	335	0.031	147	13.5	16.8	0.187	50.1		0.8	0.01	0.21	14.8	1.2	15.6	20.5	57.2	5.75	6113	44	100	20.2	74.9		49.7	18.7	26.9	9.9	2.5	7.1	53.9	28.7	145.5		134.7	12.7		7.85		483.5	16.4
U164	U	male	52		88.7	12.8	0.358	92	30.2	340	0	179	9.3	16.3	0.166	22.6		0.3	0	0	9.6	0.3	14.7	18.2	58.4	7.7	1211	80			98.2					7.5					132.3			12.3				4095	33.3
U165	U	male	13		82.3	13.6	0.317	135	28.9	354	0	176	9.2	17	0.21	42.5		0.9	0.1	0.01	6.3	3.1	15.1	18.8	55.2	3.04	8864	118		288.4	277.5		276.8	48.4	29.9	23.4	10.4	104.5	68.3		78.6			5.2				14.9	28.3
U166	U	male	3		78.7	16.3	0.22	113	24.6	312		199	10.7	12.3	0.21	30.7		0.5	0.02	0.34	3.7	3.5	13.2	16	50.5	4.16	883	84													38			1.8
U167	U	male	25		94.5	15.1	0.333	191	33.2	356	0.04	384	9.3	18.1	0.358			1.8	0.2	0.5	8.1	2.4	18	20.3	58.8	2.51	559			17.6	21.2		17.4	11.7	26.9	13	2.8	1.7	45.1		106.1			7.5				14.3	2
U168	U	male	59		63.8	21.4	0.339	92	19.8	310	0.04	354	9.1	16.7	0.323			1.5	0	0.3	16.5	1.3	16.5	19.2	42.4	8.42	2289				17.8										368.1			9.2				249.3	43.4
U169	U	male	75		86.8	17.2	0.272	96	29.9	352	0	278	11.9	16.8	0.306	38.8		3	0.1	0.61	20.4	3.1	18.9	19.8	73.4	4.67	10000	76		77.5	106.7		141.6	30.8	43.5	49	15.8	22	85.2		165.3			26.4		8.23		674.6	72.6
U170	U	male	69		89.1	18.3	0.186	68	32.7	368	0	99	11	17.6	0.108			0.7	0	0	6.5	0.4					1410				23.3										247			35.3				41.7	26.6
U171	U	male	66		90.8	15.7	0.235	84	32.5	358	0	40	8	17.2	0.032			0	0	0	0.1	0.1
U172	U	female	3		83.4	13.4	0.383	124	27	324		280	10.2	10.7	0.28	24.7		0.3	0.02	0.17	1.5	3.6																			54.3			3.1
U173	U	male	69		88.6	24.6	0.398	104	34.2	405	0.05	268	9.9	20	0.216			0.1	0.1	0.2	8.7	0.1	18.5	18.6	52.9	5.64	5920	66		422.6	5219.2		314.2	49.2	33.8	148.3	87.4	77.7	56.1	80.1	309.6			29.7				919.3	951.1
U174	U	male	4		81.9	12.9	0.393	128	26.3	322		312	9.1	9.6	0.29	17.9		2	0.01	0.08	19.5	3.5
U175	U	male	9		87	12.9	0.422	126	29.5	364	0	488	8.8	9.1	0.42	15.3		0.9	0.02	0.14	6.9	2.6	13.4	16.3	34.5	7.24	760	102		30	39.1		15.8	12.3	36.6	5.4	1	6.9	70.2		46.5			3.1		1.18		7.8	2.7
U176	U	female	3		81.9	13.3	0.343	141	27.3	360	0	281	9.3	9.1	0.26	18.8		1.5	0.01	0.04	5.1	4.6	14.4	17.5	44.1	2.92				11.1	38.9		14	30.4	39.8	4.3	0.9	18.6	65		52.5			5.1		2.75
U177	U	male	4		84.7	13.6	0.415	125	27.2	346	0	298	9.9	17	0.266	36.5		0.7	0.01	0.2	6.4	2.8	14	18.7	47.5	2.86	10000	129	137.2	37.6	48.5		16.6	29.9	40.1	6	1.1	10.2	81.2		44.6		198.1	4.2		2.81		12.6	2.5
U178	U	male	6		81.1	13.8	0.345	133	26	341	0.01	312	9	9.5	0.28	17.7		1.5	0.1	0.86	7.6	5.8	14.2	15.6	40.6	4.9				8.4	28.6		11.9	22.2	37.9	4.4	0.8	10.5	71.5		51.9			3.8		2.53
U179	U	female	50		88.7	16.8	0.337	64	28.5	321	0.062	193	10.2	16.3	0.197	27.5		0.8	0	0.02	29.4	0.3	48.8	17.2	59	5.23	5118				74.7					5.6					135.3			9.1				219.8	104
U180	U	female	43		87.4	13.1	0.245	131	30.2	346	0	59	9.7	17	0.057			0.8	0	0	21.6	1														113.5												222	6709.3
U181	U	female	76				0.397	74				93																								10.1
U182	U	male	71		91.2	17.3	0.294	87	32.8	371	0.01	166	9.8	19.6	0.142			0.9	0	0.1	6.3	0.7	18.2	15.8	56.8	6.52	4908			9.8	16.8		37.9	15.2	28.7	18.5	8	14.9	50.7		69.7		80.5	6.9				41.5	17.2
U183	U	male	8		84.6	13.4	0.35	72	30.5	361	0.05	37	8.8	19.2	0.033			0	0	0	0	0	16.4	28.7	65.2	2.53	10000	71		421	1144.4		203.4	41.8	29.2	19.2	11.1	10.4	60.8		53.3			3.3				9.2	81
U184	U	male	1		93.9	13.9	0.272	109	29.1	346	0	88	8.6	23.2	0.11	48.4		0.5	0.01	0.01	0.7	2.4	14.3	15.6	37.2	4.61	3001	68								6.9					40.6			3				5.3	63.7
U185	U	female	3		72.5	14.9	0.309	112	25.2	347	0	294	7.7	16.1	0.227			0.8	0	0.4	1.4	4.2	12.8	17.8	36.3	4.41
U186	U	female	74		73.2	16	0.417	85	24	327	0.08	145	8.7	16.7	0.127			1.3	0	0	12.6	1.1	23	14.9	42.7	6.62															112.1			6.8
U187	U	male	4		84.7	13.7	0.341	106	26.8	342	0	407	9.8	16	0.33	24.2		0.5	0.01	0.3	2.9	4.1	13.2	14.9	37.7	5.33	572	98
U188	U	female	73		90.6	14.4	0.385	100	30.9	355	0.17	344	9.9	19.2	0.315			1.3	0.2	0.2	7.7	2.7	17	240	93.8	5.48	10000	90		178.8	189.1		153.3	52.2	38	36.7	17.8	7.7	67.6	147.7	318.5			30.2				63.3	66.1
U189	U	male	56		101.6	17	0.358	131	33	369	0.1	123	9.5	18	0.117			2.8	0.1	0.5	23.8	1.8	26.2	22.3	57.5	3.05	1495			110.3	135.1		126.1		25.5	300.4	169.2	93.6	60.1		180.3			34.8
U190	U	female	39		81.2	16.5	0.317	80	28.5	362	0.01	513	7.1	16	0.364			1.4	0.1	0.2	9.8	1.8	15.2	19.1	57.3	7.74	2653			12.2	16.7		270.3	21	27.5	11.1	2.5	4.8	58.8		106.9			6.5				104.1	15.9
U191	U	male	80		65.7	19.1	0.22	85	21	334	0.23	66	9.1	17	0.055			0.1	0	0	0.1	0.1					10000	40		87.5	1724.5		22.1	34.2	24.3	16.1	5.7	8	39.5		292.1			19.9				4095	79.6
U192	U	female	76		96.6	15.1	0.333	85	32.5	350	0.01	223	8.2	17.1	0.169			0.7	0.1	0.4	6.6	1	15	19.3	47	6.19	2613	99		18.7	37.8		118.2	29.8	35.2	8.8	2.2	11.8	72.9	206.9	344.6			20.7				62	89.7
U193	U	male	73		99.6	29.9	0.339	148	34.1	376	5.02	186	9.9	19.7	0.19			4	0.1	0.5	9.9	2.4	22.8	240	180	5.67	5227		105.6	42.8	37.8		175.2	50.3	49.7	40.7	20.4	48.6	93.6	310.5	380.1		173.5	55.4		16.46		624.5	969.5
U194	U	male	53					92				190																								10
U195	U	male	7		90.4	12.7	0.245	81	30.9	356	0.1	869	8.5	8.3	0.493	14.6		1	0.1	0.22	3.4	5
U196	U	male	50		88.4	15	0.397	80	31.3	354	0.03	335	8.2	16.8	0.267			1.6	0.1	0.1	6.3	1									28.4					8.4					68.1			7.3				16.4	8.9
U197	U	male	9		82.7	11.9	0.294	133	27.7	335		190	8.6	9.1	0.16	14		0.9	0.01	0	8	1
U198	U	female	54		85.3	13.2	0.35	117	28.3	332	0.01	211	10.8	17.5	0.227			1.4	0.1	0.2	23.4	1.4	14.4	16.1	30.2	6.79	1994			8.3	17.9		59.6	26.7	29.8	9.6	2.2	11	64.1	104.4	149.5	1.62	353.1	11.2		5.27	154	18.7	11.8
U199	U	female	72		92.2	14.8	0.272	106	31.4	350	0.01	455	8.1	16.4	0.371			1.7	0	0.1	9.1	2.2	15.3	15.8	49.1	7.17	4780			21.4	46.2		19.8	18.1	38	12.5	3.2	9.9	72.8		122			15.2				90.7	96.7
U200	U	male	1				0.309					540											13.5	15.7	63.4	5.08	1116	118													39.2			3.7
U201	U	male	64				0.417	79				152																													277.6			16.5
U202	U	male	80				0.341					88
U203	U	male	71		89.7	17.9	0.385	91	30.6	359	0.01	209	9.7	19.2	0.177			1.1	0.1	0.3	6.8	1.5	16.3	16.7	45	5.51	7149			17.3	23.6		33	9.1	36.7	12.8	4.1	30.3	71.7		133.5			12
U204	U	male	90		89.4	13.1	0.358	90	31	348	0.01	239	9.7	18	0.211			0.7	0	0.3	8.8	2								62.2	112.1		117.1	22.8	28.5	11	3.6	10.4	58.3		143.4			18				597.8	95
U205	U	male	56				0.317					262																			34.6					14												90.8	830.7
U206	U	male	76		97.6	14.6	0.22	110	33.4	343	0.01	300	9.8	17.1	0.291			0.3	0	0.2	6.3	0.9	16.6	19.1	49.6	5.48	2501			13.2	42.1		75.3	21.6	29.5	11.1	4.4	9	61.2		112.5			7.1		12.5		53.1	6.6
U207	U	male	66				0.333					277																								7
U208	U	male	10		78.4	14.3	0.339	100	25.6	342	0.01	364	9.2	9.4	0.3	18.7		2.9	0.03	0.3	6.1	6.7									33.5										36.1			1.7				8	3.9
U209	U	female	53		87.1	18.5	0.252	86	28.6	344	0.01	151	12.7	18.6	0.152			0.9	0.1	0.2	6.9	1.1	15.6	21.2	62	9.9	9395			56.7	90.6		242.1	40.2	38.1	37.8	19	13.5	63.5		242.3			19.8				313.2	79.9
U210	U	female	83																												38.4																	202.5	809.8
U211	U	male	67		95.4	15.6	0.367	122	30.8	332	0.01	127	9.6	18.5	0.118			1.6	0	0	6.9	1.2	14.9	17.8	37	4.8	3672			98	52.7		144.1	36.9	31	36.4	21.6	18.1	62.5		175.1			14.9				56.8	15.5
U212	U	female	1		84	14.6	0.35	114	27.5	349	0.02	712	9.6	9.5	0.53	21.3		0.6	0.1	0.31	4.6	6	13.3	18.3	45.5	6.44				24.5	81.6		13.6	28.1	33.6	3.5	0.9	11.9	64.2		38.6			5.9				30.2	8.8
U213	U	female	72		83.1	16.2	0.272	95	27.3	338	0.02	406	9.3	17	0.363			4.1	0.1	0.4	41.3	0.7	19.4	18	39.7	7.13	6455	48		64.7	109.1		52.6	24.6	22.4	47.9	32	8.1	53.6		618.8	3.02	759.7	47.2				1295.3	70
U214	U	male	59		97.3	19.5	0.309	99	32.2	331	0	97	9.8	18	0.101			0.2	0	0	6.4	0.4								54.2	57.4		420.6		33	86.2	46.7	48	71.9		76.7			9.2
U215	U	female	74		87.2	16.7	0.417	85	27	311	0.01	368	9.2	17.1	0.337	20.8		1	0.1	0.12	7.8	1.4	17.9	17.4	54.4	7.48	4383		67.7	27.7	20.1		50.1	29.1	32.1	10.2	3.3	6.2	63		71.7		207.1	4.9			83.6	28	10.6
U216	U	female	52		89.5	18.3	0.341	91	29.4	331	0.29	354	12	18.4	0.386			0.4	0	0.1	2.8	0.9	18.7	21.7	44.9	5.42	3372	63	91.6	19.6	96.3		92	16.5	24.6	25.5	14.7	4.1	47.9	83.7	135.1		59.1	16.4		23.62		84.1	74.9
U217	U	male	61		90.3	14.3	0.385	99	32.3	358	0	243	6.5	16.5	0.157			0.4	0.1	0.1	4.7	1.4	15.3	15.3	50	4.68	722				21.8										104.2			9.1				24.5	4.3
U218	U	male	74		91.7	12.2	0.358	107	31.8	346	0	183	9.4	10.1	0.17	20		0.1	0.01	0.01	16	0.3	16.3	16.8	37	5.72	5700				29.1										215.7			13				241.2	27.4
U219	U	male	66		100.7	17.9	0.317	92	33.1	328	0	241	7.7	17.6	0.073			0.1	0	0	3.2	0.5	15.3	18.4	36.4	5.32	2429				31.4					8.6					114			6.6				11.7	13.3
U220	U	male	68				0.22					400																								29.5
U221	U	male	66		83.9	15.7	0.333	144	29	345	0.02	205	10.3	11.6	0.21	27		0.3	0.02	0	23.3	0.5									94.2										85.8			10.3				216.5	78.9
U222	U	male	81				0.339	138																							86.3										321.5			47.1				3948	89
U223	U	male	65		92.7	15.1	0.29	98	31.2	336	0	42	10.7	17.3	0.044			0	0	0	0	0.1	17.5	20.7	53.4	3.8	1001				545.9										118.2			10.9				1985.7	46.2
U224	U	female	101		108	20.1	0.349	93	28.8	267	0.34	153	11	17.4	0.168			0.6	0.1	0	7.9	2.9	24.5	18	40.3	4.92	10000				205.5										351.8			38				3948	247.3
U225	U	female	56		100.2	17.3	0.37	109	29.6	296	0.75	163	9.9	18.7	0.161			2.2	0.1	0.1	19.7	1.6																			348.3			30.7
U226	U	male	3		83.4	13.1	0.341	111	27.1	326		378	9.9	10.9	0.37	24		1.4	0.03	0.04	5	4.6
U227	U	female	89		102.4	17.2	0.385	57	31.4	307	0	297	7.5	16.5	0.223			0.6	0.1	0	9.4	0.3	15.7	16.8	34.2	4.36	4883				16.9										807.2			33.5				1472.9	212.7
U228	U	male	78		94.5	16.7	0.358	89	27.9	295	0.1	298	7.6	17.2	0.227			0.5	0	0	10.5	2.4	23.2	15.4	61.6	4.53	9048				767.7										173.6			15.1				823.7	643.8
U229	U	female	6				0.317
U230	U	female	88				0.22
U231	U	male	64		92.8	13.1	0.333	132	30.8	332	0	75	8.7	17.4	0.066			0.6	0	0	10.3	0.6	13.9	16.8	40	5.03	10000				139.9					17.1					87			5.4				127.8	30.8
U232	U	male	73				0.339																								121.9																	881.7	27858
U233	U	male	4		85.9	13.7	0.385	123	27.5	319		537	9.7	10.2	0.52	22.6		0.5	0.01	0.13	4.2	3.6
U234	U	male	59		88.3	15.3	0.358	59	28.1	318	0	887	6.6	16.3	0.587			1.9	0	0.1	22.1	1.9	17.3	16.3	70.5	5.18	2755				12.7										61			3.6				12.6	8
U235	U	male	76		84.5	19.4	0.317	68	26.7	319	0.03	471	8.1	18	0.355			0.4	0.1	0.31	7.1	0.7								30.4			206.5	27.1	26.3	7.2	1.6	1.8	50.2		91			2.6
U236	U	male	1		81.6	16.7	0.22	132	26.6	328	0.02	457	8.7	16.5	0.396			1.2	0.1	0.1	4.1	5	12.4	18.2	47.3	3.03	128	133		14.6	29		11.5	30	44.9	4.4	1.1	3.8	77.7		22			2.4
U237	U	male	61		83.9	25.8	0.333	98	27.7	335	0.01	354	9.9	18	0.295			1.9	0.2	0.3	9.9	2.3	17.1	19.6	51.8	5.3	944	89	96	38.4	62.6		238.3	21.3	42.8	21.4	9.2	8.7	88.6	351.2	192	2.62	299.7	37.2		4.81		770.8
U238	U	male	28		92.2	14.1	0.339	126	30.3	329	0.01	58	11.4	18.2	0.067			0.7	0	0	11.2	1								307.8			129	33.6	21.2	150.7	96.3	25.5	49.3		88	1.65	310.2	5.7		6.89	468	89.4
U239	U	male	77		86.1	20.3	0.26	85	28.4	340	0.01	361	9.9	17.9	0.294			1.2	0.1	2.02	7.9	2.5	16.8	18.9	68	6.09	8735	73		82.9			113	33.8	40.1	11.9	3.5	30.7	76.5		199			17.3
U240	U	male	2		97	20.6	0.358	109	30	330	0	341	9.9	9.7	0.33	33.5		0.6	0.03	0.03	2.8	6.1	14.5	17.9	42.2	1.57	145	98		49.9	31		59.4	18.7	38.3	7.6	1.9	6.3	55		27			4.7
U241	U	male	70		89.9	16.4	0.317	107	30.3	344	0.05	359						2.2	0.1	0.18	9.5	0.9	18.8	17	49.8	6.97	6619	60		258.1	168		427.8	23.9	35.2	40.7	17.4	10.3	60.6		198	2.98	582.5	25			191	890.3
U242	U	male	16		99.2	21.6	0.22	123	33.8	351	0.02	344	8.6	19.2	0.278			2.6	0.2	0.5	9.8	1.9	16.8	18.5	51.8	3.96	10000	97		129.9	96		388.7	12.1	42.8	57.7	42.3	199.1	84.7	286.4	101			15.3		3.15		8.9
U243	U	male	17		97.6	17.4	0.333	67	30.4	335	0	67						1	0.06	0.01	3	3	18.5	15.5	50.5	4.25	2022														81			5.2
U244	U	female	70		87.4	14.4	0.339	104	29.5	338	0	284	9	17.2	0.249			0.8	0.04	0.3	3.9	1.6	14.1	15	35.8	4.6	2884			31.9	33		102.3	19.5	42.7	13.3	3.1	12.1	81.6		80			5.2				21.9
U245	U	female	86		81.4	18.9	0.23	74	26.4	325	0.01	226	8.5	17.1	0.167			0.6	0	0.7	18.9	0.9	28.9	19.7	61.5	2.44	4604				710										471			13				316
U246	U	female	80		62.1	16.2	0.3	97	19.9	324	0.01	286	9.7	16.8	0.269			1.5	0.1	0.3	6.1	3	15.1	16.7	37.3	2.54	3518			80.6	78.2		800.5	14.8	33.4	36.2	17.8	14.5	60.7		74			3.9
U247	U	female	25		78.4	23	0.31	100	25.2	331	0.04	477	9	18.3	0.395			1.7	0.1	1.6	9.8	2	15.8	20.4	46.3	4.31	9972	94		34.9	29		128.4	22.1	47.7	20.5	5.7	4.1	80.8	195.3	66	0.82	150.7	7.9			323	8.3
U248	U	male	4		84.7	18	0.333	110	27.9	357	0.02	574	9.6	9.8	0.5	44.8		0.4	0.14	0.03	1	1.1	15.3	34.2	69	1.59	10000	200		147.6	516.4		261	43.2	43.4	14.4	5.2	44.6	83.3		41	1.53	225.8	5.3			1939
U249	U	male	1		71.2		0.339	115	23	339	0	834						2.2	0.12	0.28	5	5.6	13.6	17.8	38.8	3.63	5125	86		15.2	29.6		59.1	13.7	23.8	11.4	4.5	5.2	64.7	216.1	18			2
U250	U	female	91		89.2	14.4		106	29.4	330	0	163	10	18	0.162			0.4	0.01	0.02	2.2	0.6							148	8.8	23		22.8		34.5	19.1	5	10.5	59.4		126		145.8	10.8				29.7
U251	U	male	6
U252	U	female	8	4.57	47.9	14.7		131	29	333	0	399	10.5	11.8	0.29	27.6	26.07	1.51	0.04	0.21	13.66	10.81	12.5	16.8	47.8	4.46	684	104		9.9		13.3		18.3	38.9	3.9	0.5	6.2	68		54				3.3	3.02		12.5	<2
U253	U	female	3	5.09	42.5	13.7		135	26.5	328	0	386	9.8	11.3	0.35	23.1	23.43	1.9	0.06	1.02	19.22	6.2	14.6	16.1	43.7	4.9	277	87		10	27.8	14		19.2	39.8	5.7	0.9	16.3	64.8		42.9				3	1.68		12.2	<2
U254	U	male	71	3.73	46.5	13.6	33.4	109	29.8	329	0.01	331	10.8	17	0.25	31.2	16.66	1.1	0.09	0.27	14.7	1.6	14.9	18.9	35.9	6.51	8315		120.1	91.7	87.5	174.6		33.8	35.9	16.4	4.2	7.9	67.5		335.6		529		28.7	9.31	185	45.7	6.4
U255	U	male	79	4.02	53.2	16.1	30.1	120	31.3	345	0.03	323	14.2	17.1	0.31	51.3	40.05	1.1	0.06	0.3	38.44	1.02	19.2	19.2	48.1	6.21	893	88		191.3	602.3	202.4		31.8	39.9	19.3	6.1	8.4	68.2	73.5	432.2				66.52	7.28		>3976.0	75.7
U256	U	female	64	4.33	58.19	17.5	23.4	132	31.1	350	0.51	441	13.5	20.4	0.25	49.8	11.18	0.61	0.06	0.22	8.9	1.99	31.5	26.6	61.8	5.11	>10000.00			419.7	456.8	53.3		17.9	51.6	140.6	92.6	40.4	78.5	127	367.8	1.74	403.7		30.5		640	96.7	78.1
U257	U	male	3	3.49	48.8	18.5		87	25	335	0.03	516	9.7	16	0.27	20.3	10.04	0.9	0.02	0.13	6.46	2.7	15.3	16.9	46.9	6.96	>10000.00	99	97	9.2	59.9	15.2		19.1	36.2	8.4	1.3	6.5	64.7		33.9		154.5		2.1	1.23		5.9	2.1
U258	U	male	93	4.34	48.3	20.3	14.7	141	32.6	340	0.37	252	10.4	16	0.25	28.3	12.49	0.77	0.02	0.12	11	2.59	21.8	17.2	42.8	2.79	6844			29.8	48.7	32.8		31.6	41.2	16.1	5.4	5.3	69.2		162.8				11.7		110	313.4	32.5
U259	U	female	12
U260	U	female	6	5.04	51.5	15.5		142	28.8	338	0.01	425	11.8	17	0.44	38.7	16.28	0.8	0.04	0.09	14.04	2.3	14.6	19.9	43	8.93	802	122		10.4	30.4	13.4		23.4	39.9	6.4	1.1	6.1	75.8		41.5				2.7	2.11		8.4	<2
U261	U	male	61	4.37	53.2	16.3	40.5	131	30.2	341	0.04	238	13.1	16.9	0.2	46.2	21.44	2.22	0.02	0.22	18.72	2.53	17.3	54.5	68.1	11.32	>10000.00			253.7	233.9	155.6		17.6	40.8	30	14.9	22.5	69.8		87.5				12.57	7.43		91.4	60
U262	U	male	1	4.18	46.7	16		111	26.9	345	0.01	560	11.6	18		35.6	60.81	5.9	0.64	0.39	47.46	11.07	13.4	14.4	34.4	5.55	1111	98		11.5	22.9	10.3		26.5	39.8	4.2	0.9	6.5	61.6		28.5				4.2	2.68		8.1	6
U263	U	female	69	3.42	46.38	14		106	31.1	335	0	395	10.2	16	0.4	25.9	11.02	0.83	0.08	0.25	7.6	3.67	20.4	20.3	54.5	7.36	2496			25.4	30.5	92.2		30.9	34.8	11.2	2.4	4.7	77.1		108.6				6.4			24.8	14.5
U264	U	male	6	6.06	35.5	20.1		108	17.8	331	0	500	10.1	13.1	0.46	27	20.82	1.7	0.06	0.15	10.73	9.7	14.2	16.5	43.1	4.6	274	111		13.9	27.6	13.2		21.7	38.7	5	0.9	3.6	73.3		50.6				4.3	2.71
U265	U	female	88	4.5	61.1	17.7	38.4	136	31.9	347	0.08	413	11.5	17	0.43	36.5	26.92	2.08	0.1	0.15	25.2	2.5	27.7	19.9	64.2	8.23	>10000.00	93		66.3	54.2	26.8		26.4	38.6	35.2	17.8	10.3	65.9		337.6		228		18.4			87.4	48.8
[truncated: 67 more columns]
